# Supplementary material for: ShinyTPs: Curating Transformation Products from Text Mining Results
Source: Environ Sci Technol Lett. 2023 Sep 29;10(10):865–71. doi: 10.1021/acs.estlett.3c00537 (PMC10569035; doi:10.1021/acs.estlett.3c00537)
Supplement: Supplementary file 1 — ez3c00537_si_001.xlsx [file ez3c00537_si_001.xlsx]

## Sheet: Contents
ShinyTPs: Curating transformation products from text mining results
Emma H. Palm1*, Parviel Chirsir1, Jessy Krier1, Paul A. Thiessen2, Jian Zhang2, Evan E. Bolton2, Emma L. Schymanski1*
1Luxembourg Centre for Systems Biomedicine (LCSB), University of Luxembourg, 6 avenue du Swing, 4367 Belvaux, Luxembourg.
2 National Center for Biotechnology Information (NCBI), National Library of Medicine (NLM), National Institutes of Health (NIH), Bethesda, MD, 20894, USA
ORCIDs: EHP: 0000-0001-7774-2510; PC: 0000-0002-9932-8609; JK: 0000-0001-6986-5545; PAT: 0000-0002-1992-2086; JZ: 0000-0002-6192-4632; EEB: 0000-0002-5959-6190; ELS: 0000-0001-6868-8145
*Corresponding authors emails: EHP: emma.palm@uni.lu; ELS: emma.schymanski@uni.lu
Supporting Information
Table S1: Compounds included in the initial validation of the ShinyTPs app
Table S2: Compounds tentatively identified in the Luxemburgish wastewater samples
Table S3: Output of tentatively identified TPs in the wastewater samples from patRoon

## Sheet: Table S1
Name	PubChem_CID	SMILES	InChIKey	Source	Reference
Atrazine	2256	CCNC1=NC(=NC(=N1)Cl)NC(C)C	MXWJVTOOROXGIU-UHFFFAOYSA-N	ZeroPM Box 1	https://zenodo.org/record/5854252
Melamine	7955	C1(=NC(=NC(=N1)N)N)N	JDSHMPZPIAZGSV-UHFFFAOYSA-N	ZeroPM Box 1	https://zenodo.org/record/5854252
Perfluorooctanesulfonic acid	74483	C(C(C(C(C(F)(F)S(=O)(=O)O)(F)F)(F)F)(F)F)(C(C(C(F)(F)F)(F)F)(F)F)(F)F	YFSUTJLHUFNCNZ-UHFFFAOYSA-N	ZeroPM Box 1	https://zenodo.org/record/5854252
Ametryn	13263	CCNC1=NC(=NC(=N1)SC)NC(C)C	RQVYBGPQFYCBGX-UHFFFAOYSA-N	ZeroPM Box 1	https://zenodo.org/record/5854252
Perfluorooctanoic acid	9554	C(=O)(C(C(C(C(C(C(C(F)(F)F)(F)F)(F)F)(F)F)(F)F)(F)F)(F)F)O	SNGREZUHAYWORS-UHFFFAOYSA-N	ZeroPM Box 1	https://zenodo.org/record/5854252
Cyanuric acid	7956	C1(=O)NC(=O)NC(=O)N1	ZFSLODLOARCGLH-UHFFFAOYSA-N	ZeroPM Box 1	https://zenodo.org/record/5854252
1H-Benzotriazole	7220	C1=CC2=NNN=C2C=C1	QRUDEWIWKLJBPS-UHFFFAOYSA-N	ZeroPM Box 1	https://zenodo.org/record/5854252
Trifluoroacetic Acid	6422	C(=O)(C(F)(F)F)O	DTQVDTLACAAQTR-UHFFFAOYSA-N	ZeroPM Box 1	https://zenodo.org/record/5854252
Perflutren	6432	C(C(F)(F)F)(C(F)(F)F)(F)F	QYSGYZVSCZSLHT-UHFFFAOYSA-N	PubChem PFAS	https://pubchem.ncbi.nlm.nih.gov/classification/#hid=120
Sulfluramid	77797	CCNS(=O)(=O)C(C(C(C(C(C(C(C(F)(F)F)(F)F)(F)F)(F)F)(F)F)(F)F)(F)F)(F)F	CCEKAJIANROZEO-UHFFFAOYSA-N	PubChem PFAS	https://pubchem.ncbi.nlm.nih.gov/classification/#hid=120
Fulvestrant	104741	C[C@]12CC[C@H]3[C@H]([C@@H]1CC[C@@H]2O)[C@@H](CC4=C3C=CC(=C4)O)CCCCCCCCCS(=O)CCCC(C(F)(F)F)(F)F	VWUXBMIQPBEWFH-WCCTWKNTSA-N	PubChem PFAS	https://pubchem.ncbi.nlm.nih.gov/classification/#hid=120
Perfluorodecane	120203	C(C(C(C(C(C(F)(F)F)(F)F)(F)F)(F)F)(F)F)(C(C(C(C(F)(F)F)(F)F)(F)F)(F)F)(F)F	BPHQIXJDBIHMLT-UHFFFAOYSA-N	PubChem PFAS	https://pubchem.ncbi.nlm.nih.gov/classification/#hid=120
Flubendiamide	11193251	CC1=C(C=CC(=C1)C(C(F)(F)F)(C(F)(F)F)F)NC(=O)C2=C(C(=CC=C2)I)C(=O)NC(C)(C)CS(=O)(=O)C	ZGNITFSDLCMLGI-UHFFFAOYSA-N	PubChem PFAS	https://pubchem.ncbi.nlm.nih.gov/classification/#hid=120
Decabromodiphenyl oxide	14410	C1(=C(C(=C(C(=C1Br)Br)Br)Br)Br)OC2=C(C(=C(C(=C2Br)Br)Br)Br)Br	WHHGLZMJPXIBIX-UHFFFAOYSA-N	ChemSec PBT SIN list	https://sinlist.chemsec.org/
Anthracene	8418	C1=CC=C2C=C3C=CC=CC3=CC2=C1	MWPLVEDNUUSJAV-UHFFFAOYSA-N	ChemSec PBT SIN list	https://sinlist.chemsec.org/
1,2,4-Trichlorobenzene	13	C1=CC(=C(C=C1Cl)Cl)Cl	PBKONEOXTCPAFI-UHFFFAOYSA-N	ChemSec PBT SIN list	https://sinlist.chemsec.org/
Pyrene	31423	C1=CC2=C3C(=C1)C=CC4=CC=CC(=C43)C=C2	BBEAQIROQSPTKN-UHFFFAOYSA-N	ChemSec PBT SIN list	https://sinlist.chemsec.org/
Pentachlorothiophenol	8620	C1(=C(C(=C(C(=C1Cl)Cl)Cl)Cl)Cl)S	LLMLGZUZTFMXSA-UHFFFAOYSA-N	ChemSec PBT SIN list	https://sinlist.chemsec.org/
Benzo[ghi]perylene	9117	C1=CC2=C3C(=C1)C4=CC=CC5=C4C6=C(C=C5)C=CC(=C36)C=C2	GYFAGKUZYNFMBN-UHFFFAOYSA-N	ChemSec PBT SIN list	https://sinlist.chemsec.org/
Fluoranthene	9154	C1=CC=C2C(=C1)C3=CC=CC4=C3C2=CC=C4	GVEPBJHOBDJJJI-UHFFFAOYSA-N	ChemSec PBT SIN list	https://sinlist.chemsec.org/
1,2-Bis(2,4,6-tribromophenoxy)ethane	37840	C1=C(C=C(C(=C1Br)OCCOC2=C(C=C(C=C2Br)Br)Br)Br)Br	YATIGPZCMOYEGE-UHFFFAOYSA-N	ChemSec PBT SIN list	https://sinlist.chemsec.org/
Decamethylcyclopentasiloxane	10913	C[Si]1(O[Si](O[Si](O[Si](O[Si](O1)(C)C)(C)C)(C)C)(C)C)C	XMSXQFUHVRWGNA-UHFFFAOYSA-N	ChemSec PBT SIN list	https://sinlist.chemsec.org/
Tributyltin oxide	16682746	CCCC[Sn](CCCC)(CCCC)O[Sn](CCCC)(CCCC)CCCC	APQHKWPGGHMYKJ-UHFFFAOYSA-N	ChemSec PBT SIN list	https://sinlist.chemsec.org/
Diphenylamine	11487	C1=CC=C(C=C1)NC2=CC=CC=C2	DMBHHRLKUKUOEG-UHFFFAOYSA-N	ChemSec PBT SIN list	https://sinlist.chemsec.org/
Tetramethyllead	6394	C[Pb](C)(C)C	XOOGZRUBTYCLHG-UHFFFAOYSA-N	ChemSec PBT SIN list	https://sinlist.chemsec.org/
Musk xylene	62329	CC1=C(C(=C(C(=C1[N+](=O)[O-])C(C)(C)C)[N+](=O)[O-])C)[N+](=O)[O-]	XMWRWTSZNLOZFN-UHFFFAOYSA-N	ChemSec PBT SIN list	https://sinlist.chemsec.org/
Phenanthrene	995	C1=CC=C2C(=C1)C=CC3=CC=CC=C32	YNPNZTXNASCQKK-UHFFFAOYSA-N	ChemSec PBT SIN list	https://sinlist.chemsec.org/
1,2,3-Trichlorobenzene	6895	C1=CC(=C(C(=C1)Cl)Cl)Cl	RELMFMZEBKVZJC-UHFFFAOYSA-N	ChemSec PBT SIN list	https://sinlist.chemsec.org/
Hexachlorobutadiene	6901	C(=C(Cl)Cl)(C(=C(Cl)Cl)Cl)Cl	RWNKSTSCBHKHTB-UHFFFAOYSA-N	ChemSec PBT SIN list	https://sinlist.chemsec.org/
Dricoid	131752735	CC1C(C(C(OC1C(=O)OCC(C)O)OC2C(C(C(OC2C(=O)O)OC)O)O)O)O	HDSBZMRLPLPFLQ-UHFFFAOYSA-N	NORMAN S0	https://doi.org/10.1186/s12302-022-00680-6
Entecavir	135398508	C=C1[C@H](C[C@@H]([C@H]1CO)O)N2C=NC3=C2N=C(NC3=O)N	QDGZDCVAUDNJFG-FXQIFTODSA-N	NORMAN S0	https://doi.org/10.1186/s12302-022-00680-6
Acyclovir	135398513	C1=NC2=C(N1COCCO)N=C(NC2=O)N	MKUXAQIIEYXACX-UHFFFAOYSA-N	NORMAN S0	https://doi.org/10.1186/s12302-022-00680-6
Valgancyclovir	135398519	CC(C)C(C(=O)OCC(CO)OCN1C=NC2=C1N=C(NC2=O)N)N	WPVFJKSGQUFQAP-UHFFFAOYSA-N	NORMAN S0	https://doi.org/10.1186/s12302-022-00680-6
Levoleucovorin	135398559	C1[C@@H](N(C2=C(N1)N=C(NC2=O)N)C=O)CNC3=CC=C(C=C3)C(=O)N[C@@H](CCC(=O)O)C(=O)O	VVIAGPKUTFNRDU-STQMWFEESA-N	NORMAN S0	https://doi.org/10.1186/s12302-022-00680-6
Folic Acid	135398658	C1=CC(=CC=C1C(=O)N[C@@H](CCC(=O)O)C(=O)O)NCC2=CN=C3C(=N2)C(=O)NC(=N3)N	OVBPIULPVIDEAO-LBPRGKRZSA-N	NORMAN S0	https://doi.org/10.1186/s12302-022-00680-6
Clozapine	135398737	CN1CCN(CC1)C2=NC3=C(C=CC(=C3)Cl)NC4=CC=CC=C42	QZUDBNBUXVUHMW-UHFFFAOYSA-N	NORMAN S0	https://doi.org/10.1186/s12302-022-00680-6
Didanosine	135398739	C1C[C@@H](O[C@@H]1CO)N2C=NC3=C2N=CNC3=O	BXZVVICBKDXVGW-NKWVEPMBSA-N	NORMAN S0	https://doi.org/10.1186/s12302-022-00680-6
Ganciclovir	135398740	C1=NC2=C(N1COC(CO)CO)N=C(NC2=O)N	IRSCQMHQWWYFCW-UHFFFAOYSA-N	NORMAN S0	https://doi.org/10.1186/s12302-022-00680-6
Valacyclovir	135398742	CC(C)[C@@H](C(=O)OCCOCN1C=NC2=C1N=C(NC2=O)N)N	HDOVUKNUBWVHOX-QMMMGPOBSA-N	NORMAN S0	https://doi.org/10.1186/s12302-022-00680-6
Sildenafil	135398744	CCCC1=NN(C2=C1N=C(NC2=O)C3=C(C=CC(=C3)S(=O)(=O)N4CCN(CC4)C)OCC)C	BNRNXUUZRGQAQC-UHFFFAOYSA-N	NORMAN S0	https://doi.org/10.1186/s12302-022-00680-6
Olanzapine	135398745	CC1=CC2=C(S1)NC3=CC=CC=C3N=C2N4CCN(CC4)C	KVWDHTXUZHCGIO-UHFFFAOYSA-N	NORMAN S0	https://doi.org/10.1186/s12302-022-00680-6
Penciclovir	135398748	C1=NC2=C(N1CCC(CO)CO)N=C(NC2=O)N	JNTOCHDNEULJHD-UHFFFAOYSA-N	NORMAN S0	https://doi.org/10.1186/s12302-022-00680-6
Vardenafil	135400189	CCCC1=NC(=C2N1N=C(NC2=O)C3=C(C=CC(=C3)S(=O)(=O)N4CCN(CC4)CC)OCC)C	SECKRCOLJRRGGV-UHFFFAOYSA-N	NORMAN S0	https://doi.org/10.1186/s12302-022-00680-6
Allopurinol	135401907	C1=NNC2=C1C(=O)NC=N2	OFCNXPDARWKPPY-UHFFFAOYSA-N	NORMAN S0	https://doi.org/10.1186/s12302-022-00680-6
s-Triazol-3-ol, 5-nitro-	135406868	C1(=O)NC(=NN1)[N+](=O)[O-]	QJTIRVUEVSKJTK-UHFFFAOYSA-N	NORMAN S0	https://doi.org/10.1186/s12302-022-00680-6
1,2,3-Benzotriazin-4(3H)-one	135408793	C1=CC=C2C(=C1)C(=O)NN=N2	DMSSTTLDFWKBSX-UHFFFAOYSA-N	NORMAN S0	https://doi.org/10.1186/s12302-022-00680-6
Anagrelide	135409400	C1C2=C(C=CC(=C2Cl)Cl)N=C3N1CC(=O)N3	OTBXOEAOVRKTNQ-UHFFFAOYSA-N	NORMAN S0	https://doi.org/10.1186/s12302-022-00680-6
Pemetrexed	135410875	C1=CC(=CC=C1CCC2=CNC3=C2C(=O)NC(=N3)N)C(=O)N[C@@H](CCC(=O)O)C(=O)O	WBXPDJSOTKVWSJ-ZDUSSCGKSA-N	NORMAN S0	https://doi.org/10.1186/s12302-022-00680-6
Azilsartan	135415867	CCOC1=NC2=CC=CC(=C2N1CC3=CC=C(C=C3)C4=CC=CC=C4C5=NOC(=O)N5)C(=O)O	KGSXMPPBFPAXLY-UHFFFAOYSA-N	NORMAN S0	https://doi.org/10.1186/s12302-022-00680-6
Nintedanib	135423438	CN1CCN(CC1)CC(=O)N(C)C2=CC=C(C=C2)N=C(C3=CC=CC=C3)C4=C(NC5=C4C=CC(=C5)C(=O)OC)O	CPMDPSXJELVGJG-UHFFFAOYSA-N	NORMAN S0	https://doi.org/10.1186/s12302-022-00680-6
2-Isopropyl-6-methyl-4-pyrimidone	135444498	CC1=CC(=O)NC(=N1)C(C)C	AJPIUNPJBFBUKK-UHFFFAOYSA-N	NORMAN S0	https://doi.org/10.1186/s12302-022-00680-6
Eltrombopag	135449332	CC1=C(C=C(C=C1)N2C(=O)C(=C(N2)C)N=NC3=CC=CC(=C3O)C4=CC(=CC=C4)C(=O)O)C	SVOQIEJWJCQGDQ-UHFFFAOYSA-N	NORMAN S0	https://doi.org/10.1186/s12302-022-00680-6
Clethodim	135491728	CC/C(=N\OC/C=C/Cl)/C1=C(CC(CC1=O)CC(C)SCC)O	SILSDTWXNBZOGF-KUZBFYBWSA-N	NORMAN S0	https://doi.org/10.1186/s12302-022-00680-6
Carbadox	135511839	COC(=O)N/N=C/C1=[N+](C2=CC=CC=C2[N+](=C1)[O-])[O-]	OVGGLBAWFMIPPY-WUXMJOGZSA-N	NORMAN S0	https://doi.org/10.1186/s12302-022-00680-6
Orange I	135513128	C1=CC=C2C(=C1)C(=CC=C2O)N=NC3=CC=C(C=C3)S(=O)(=O)[O-].[Na+]	AZLXCBPKSXFMET-UHFFFAOYSA-M	NORMAN S0	https://doi.org/10.1186/s12302-022-00680-6
C.I. Direct Brown 95	135585372	C1=CC(=CC=C1C2=CC=C(C=C2)N=NC3=C(C=CC(=C3[O-])N=NC4=C(C=CC(=C4)S(=O)(=O)[O-])[O-])O)N=NC5=CC(=C(C=C5)O)C(=O)[O-].[Na+].[Na+].[Cu+2]	HZBTZQVWJPRVDN-UHFFFAOYSA-J	NORMAN S0	https://doi.org/10.1186/s12302-022-00680-6
Azobenzene	2272	C1=CC=C(C=C1)N=NC2=CC=CC=C2	DMLAVOWQYNRWNQ-UHFFFAOYSA-N	ComTox Azo-Dyes	https://comptox.epa.gov/dashboard/chemical-lists/AZODYES
4-Aminoazobenzene	6051	C1=CC=C(C=C1)N=NC2=CC=C(C=C2)N	QPQKUYVSJWQSDY-UHFFFAOYSA-N	ComTox Azo-Dyes	https://comptox.epa.gov/dashboard/chemical-lists/AZODYES
4-(Dimethylamino)azobenzene	6053	CN(C)C1=CC=C(C=C1)N=NC2=CC=CC=C2	JCYPECIVGRXBMO-UHFFFAOYSA-N	ComTox Azo-Dyes	https://comptox.epa.gov/dashboard/chemical-lists/AZODYES
Trypan blue	6296	CC1=C(C=CC(=C1)C2=CC(=C(C=C2)N=NC3=C(C4=C(C=C(C=C4C=C3S(=O)(=O)[O-])S(=O)(=O)[O-])N)O)C)N=NC5=C(C6=C(C=C(C=C6C=C5S(=O)(=O)[O-])S(=O)(=O)[O-])N)O.[Na+].[Na+].[Na+].[Na+]	GLNADSQYFUSGOU-UHFFFAOYSA-J	ComTox Azo-Dyes	https://comptox.epa.gov/dashboard/chemical-lists/AZODYES
o-Aminoazotoluene	7340	CC1=CC=CC=C1N=NC2=CC(=C(C=C2)N)C	PFRYFZZSECNQOL-UHFFFAOYSA-N	ComTox Azo-Dyes	https://comptox.epa.gov/dashboard/chemical-lists/AZODYES
Phenol, 4-[(4-aminophenyl)azo]-	7640	C1=CC(=CC=C1N)N=NC2=CC=C(C=C2)O	NCKPQOUTAMSEAO-UHFFFAOYSA-N	ComTox Azo-Dyes	https://comptox.epa.gov/dashboard/chemical-lists/AZODYES
3,3'-Dimethoxybenzidine	8411	COC1=C(C=CC(=C1)C2=CC(=C(C=C2)N)OC)N	JRBJSXQPQWSCCF-UHFFFAOYSA-N	ComTox Azo-Dyes	https://comptox.epa.gov/dashboard/chemical-lists/AZODYES
3,3'-Dimethylbenzidine	8413	CC1=C(C=CC(=C1)C2=CC(=C(C=C2)N)C)N	NUIURNJTPRWVAP-UHFFFAOYSA-N	ComTox Azo-Dyes	https://comptox.epa.gov/dashboard/chemical-lists/AZODYES
Methyl red	10303	CN(C)C1=CC=C(C=C1)N=NC2=CC=CC=C2C(=O)O	CEQFOVLGLXCDCX-UHFFFAOYSA-N	ComTox Azo-Dyes	https://comptox.epa.gov/dashboard/chemical-lists/AZODYES
Congo red	11313	C1=CC=C2C(=C1)C(=CC(=C2N)N=NC3=CC=C(C=C3)C4=CC=C(C=C4)N=NC5=C(C6=CC=CC=C6C(=C5)S(=O)(=O)[O-])N)S(=O)(=O)[O-].[Na+].[Na+]	IQFVPQOLBLOTPF-UHFFFAOYSA-L	ComTox Azo-Dyes	https://comptox.epa.gov/dashboard/chemical-lists/AZODYES
Sudan I	13297	C1=CC=C(C=C1)N=NC2=C(C=CC3=CC=CC=C32)O	MRQIXHXHHPWVIL-UHFFFAOYSA-N	ComTox Azo-Dyes	https://comptox.epa.gov/dashboard/chemical-lists/AZODYES
Amaranth	13506	C1=CC=C2C(=C1)C(=CC=C2S(=O)(=O)[O-])N=NC3=C4C=CC(=CC4=CC(=C3O)S(=O)(=O)[O-])S(=O)(=O)[O-].[Na+].[Na+].[Na+]	WLDHEUZGFKACJH-UHFFFAOYSA-K	ComTox Azo-Dyes	https://comptox.epa.gov/dashboard/chemical-lists/AZODYES
C.I. Direct Red 2	13816	CC1=C(C=CC(=C1)C2=CC(=C(C=C2)N=NC3=C(C4=CC=CC=C4C(=C3)S(=O)(=O)[O-])N)C)N=NC5=C(C6=CC=CC=C6C(=C5)S(=O)(=O)[O-])N.[Na+].[Na+]	SUXCALIDMIIJCK-UHFFFAOYSA-L	ComTox Azo-Dyes	https://comptox.epa.gov/dashboard/chemical-lists/AZODYES
Orange G	16015	C1=CC=C(C=C1)N=NC2=C(C=CC3=CC(=CC(=C32)S(=O)(=O)[O-])S(=O)(=O)[O-])O.[Na+].[Na+]	HSXUHWZMNJHFRV-UHFFFAOYSA-L	ComTox Azo-Dyes	https://comptox.epa.gov/dashboard/chemical-lists/AZODYES
Direct blue 15	17059	COC1=C(C=CC(=C1)C2=CC(=C(C=C2)N=NC3=C(C4=C(C=C(C=C4C=C3S(=O)(=O)[O-])S(=O)(=O)[O-])N)O)OC)N=NC5=C(C6=C(C=C(C=C6C=C5S(=O)(=O)[O-])S(=O)(=O)[O-])N)O.[Na+].[Na+].[Na+].[Na+]	OLSOUGWNONTDCK-UHFFFAOYSA-J	ComTox Azo-Dyes	https://comptox.epa.gov/dashboard/chemical-lists/AZODYES
C.I. Solvent Orange 2	17550	CC1=CC=CC=C1N=NC2=C(C=CC3=CC=CC=C32)O	BQFCCCIRTOLPEF-UHFFFAOYSA-N	ComTox Azo-Dyes	https://comptox.epa.gov/dashboard/chemical-lists/AZODYES
Sunset Yellow FCF	17730	C1=CC(=CC=C1N=NC2=C(C=CC3=C2C=CC(=C3)S(=O)(=O)[O-])O)S(=O)(=O)[O-].[Na+].[Na+]	OIQPTROHQCGFEF-UHFFFAOYSA-L	ComTox Azo-Dyes	https://comptox.epa.gov/dashboard/chemical-lists/AZODYES
Ponceau 3R	19095	CC1=CC(=C(C=C1C)N=NC2=C3C=CC(=CC3=CC(=C2O)S(=O)(=O)[O-])S(=O)(=O)[O-])C.[Na+].[Na+]	SWPPXVFKWWEYSV-UHFFFAOYSA-L	ComTox Azo-Dyes	https://comptox.epa.gov/dashboard/chemical-lists/AZODYES
Citrus red 2	22830	COC1=CC(=C(C=C1)OC)N=NC2=C(C=CC3=CC=CC=C32)O	GJUABKCEXOMRPQ-UHFFFAOYSA-N	ComTox Azo-Dyes	https://comptox.epa.gov/dashboard/chemical-lists/AZODYES
Allura Red AC	33258	CC1=CC(=C(C=C1S(=O)(=O)[O-])OC)N=NC2=C(C=CC3=C2C=CC(=C3)S(=O)(=O)[O-])O.[Na+].[Na+]	CEZCCHQBSQPRMU-UHFFFAOYSA-L	ComTox Azo-Dyes	https://comptox.epa.gov/dashboard/chemical-lists/AZODYES
Methyl orange	23673835	CN(C)C1=CC=C(C=C1)N=NC2=CC=C(C=C2)S(=O)(=O)[O-].[Na+]	STZCRXQWRGQSJD-UHFFFAOYSA-M	ComTox Azo-Dyes	https://comptox.epa.gov/dashboard/chemical-lists/AZODYES

## Sheet: Table S2
Name	PubChem_CID	SMILES	InChIKey
Cybutryne	91590	CC(C)(C)NC1=NC(=NC(=N1)NC2CC2)SC	HDHLIWCXDDZUFH-UHFFFAOYSA-N
1-(3,4-Dichlorophenyl)-3-methylurea	19113	CNC(=O)NC1=CC(=C(C=C1)Cl)Cl	IDQHRQQSSQDLTR-UHFFFAOYSA-N
2-Aminobenzimidazole	13624	C1=CC=C2C(=C1)NC(=N2)N	JWYUFVNJZUSCSM-UHFFFAOYSA-N
2-Methyl-4-isothiazolin-3-one	39800	CN1C(=O)C=CS1	BEGLCMHJXHIJLR-UHFFFAOYSA-N
Ametryn	13263	CCNC1=NC(=NC(=N1)SC)NC(C)C	RQVYBGPQFYCBGX-UHFFFAOYSA-N
Carbamazepine	2554	C1=CC=C2C(=C1)C=CC3=CC=CC=C3N2C(=O)N	FFGPTBGBLSHEPO-UHFFFAOYSA-N
Carbendazim	25429	COC(=O)NC1=NC2=CC=CC=C2N1	TWFZGCMQGLPBSX-UHFFFAOYSA-N
Chloralose	7057995	C([C@H]([C@@H]1[C@@H]([C@@H]2[C@H](O1)O[C@@H](O2)C(Cl)(Cl)Cl)O)O)O	OJYGBLRPYBAHRT-IPQSZEQASA-N
Coumatetralyl	54678504	C1CC(C2=CC=CC=C2C1)C3=C(C4=CC=CC=C4OC3=O)O	ULSLJYXHZDTLQK-UHFFFAOYSA-N
Diclofenac	3033	C1=CC=C(C(=C1)CC(=O)O)NC2=C(C=CC=C2Cl)Cl	DCOPUUMXTXDBNB-UHFFFAOYSA-N
Etofenprox	71245	CCOC1=CC=C(C=C1)C(C)(C)COCC2=CC(=CC=C2)OC3=CC=CC=C3	YREQHYQNNWYQCJ-UHFFFAOYSA-N
Ibuprofen	3672	CC(C)CC1=CC=C(C=C1)C(C)C(=O)O	HEFNNWSXXWATRW-UHFFFAOYSA-N
Prometryn	4929	CC(C)NC1=NC(=NC(=N1)SC)NC(C)C	AAEVYOVXGOFMJO-UHFFFAOYSA-N
Propranolol	4946	CC(C)NCC(COC1=CC=CC2=CC=CC=C21)O	AQHHHDLHHXJYJD-UHFFFAOYSA-N
Terbutryn	13450	CCNC1=NC(=NC(=N1)SC)NC(C)(C)C	IROINLKCQGIITA-UHFFFAOYSA-N
Thiacloprid	115224	C1CSC(=NC#N)N1CC2=CN=C(C=C2)Cl	HOKKPVIRMVDYPB-UHFFFAOYSA-N
Perfluorooctanoic acid	9554	C(=O)(C(C(C(C(C(C(C(F)(F)F)(F)F)(F)F)(F)F)(F)F)(F)F)(F)F)O	SNGREZUHAYWORS-UHFFFAOYSA-N
2-Mercaptobenzothiazole	697993	C1=CC=C2C(=C1)NC(=S)S2	YXIWHUQXZSMYRE-UHFFFAOYSA-N
Atenolol	2249	CC(C)NCC(COC1=CC=C(C=C1)CC(=O)N)O	METKIMKYRPQLGS-UHFFFAOYSA-N
Clarithromycin	84029	CC[C@@H]1[C@@]([C@@H]([C@H](C(=O)[C@@H](C[C@@]([C@@H]([C@H]([C@@H]([C@H](C(=O)O1)C)O[C@H]2C[C@@]([C@H]([C@@H](O2)C)O)(C)OC)C)O[C@H]3[C@@H]([C@H](C[C@H](O3)C)N(C)C)O)(C)OC)C)C)O)(C)O	AGOYDEPGAOXOCK-KCBOHYOISA-N
Diethyltoluamide	4284	CCN(CC)C(=O)C1=CC=CC(=C1)C	MMOXZBCLCQITDF-UHFFFAOYSA-N
Lidocaine	3676	CCN(CC)CC(=O)NC1=C(C=CC=C1C)C	NNJVILVZKWQKPM-UHFFFAOYSA-N
Melamine	7955	C1(=NC(=NC(=N1)N)N)N	JDSHMPZPIAZGSV-UHFFFAOYSA-N
Octhilinone	33528	CCCCCCCCN1C(=O)C=CS1	JPMIIZHYYWMHDT-UHFFFAOYSA-N
Sulfamethoxazole	5329	CC1=CC(=NO1)NS(=O)(=O)C2=CC=C(C=C2)N	JLKIGFTWXXRPMT-UHFFFAOYSA-N
Perfluorobutanesulfonic acid	67815	C(C(C(F)(F)S(=O)(=O)O)(F)F)(C(F)(F)F)(F)F	JGTNAGYHADQMCM-UHFFFAOYSA-N
4-Methyl-1H-benzotriazole	122499	CC1=CC=CC2=NNN=C12	CMGDVUCDZOBDNL-UHFFFAOYSA-N
5-Methyl-1H-benzotriazole	8705	CC1=CC2=NNN=C2C=C1	LRUDIIUSNGCQKF-UHFFFAOYSA-N
Ciprofloxacin	2764	C1CC1N2C=C(C(=O)C3=CC(=C(C=C32)N4CCNCC4)F)C(=O)O	MYSWGUAQZAJSOK-UHFFFAOYSA-N
1,1,1-Trifluoro-N-((trifluoromethyl)sulfonyl)methanesulfonamide	157857	C(F)(F)(F)S(=O)(=O)NS(=O)(=O)C(F)(F)F	ZXMGHDIOOHOAAE-UHFFFAOYSA-N
1,2-Benzisothiazol-3(2H)-one	17520	C1=CC=C2C(=C1)C(=O)NS2	DMSMPAJRVJJAGA-UHFFFAOYSA-N
3-(Carbamoyloxymethyl)-7-[[2-(2-furanyl)-2-methoxyimino-1-oxoethyl]amino]-8-oxo-5-thia-1-azabicyclo[4.2.0]oct-2-ene-2-carboxylic acid	2659	CON=C(C1=CC=CO1)C(=O)NC2C3N(C2=O)C(=C(CS3)COC(=O)N)C(=O)O	JFPVXVDWJQMJEE-UHFFFAOYSA-N
4,4-Dimethyloxazolidine	62010	CC1(COCN1)C	GUQMDNQYMMRJPY-UHFFFAOYSA-N
5-Ethyl-1-aza-3,7-dioxabicyclo[3.3.0]octane	82190	CCC12COCN1COC2	ZRCMGIXRGFOXNT-UHFFFAOYSA-N
Ammeline	135408770	C1(=NC(=NC(=O)N1)N)N	MASBWURJQFFLOO-UHFFFAOYSA-N
Amoxicillin	33613	CC1([C@@H](N2[C@H](S1)[C@@H](C2=O)NC(=O)[C@@H](C3=CC=C(C=C3)O)N)C(=O)O)C	LSQZJLSUYDQPKJ-NJBDSQKTSA-N
Anthraquinone	6780	C1=CC=C2C(=C1)C(=O)C3=CC=CC=C3C2=O	RZVHIXYEVGDQDX-UHFFFAOYSA-N
Bendiocarb	2314	CC1(OC2=C(O1)C(=CC=C2)OC(=O)NC)C	XEGGRYVFLWGFHI-UHFFFAOYSA-N
Benzoic acid	243	C1=CC=C(C=C1)C(=O)O	WPYMKLBDIGXBTP-UHFFFAOYSA-N
Chlorotoluron	27375	CC1=C(C=C(C=C1)NC(=O)N(C)C)Cl	JXCGFZXSOMJFOA-UHFFFAOYSA-N
D-Limonene	440917	CC1=CC[C@@H](CC1)C(=C)C	XMGQYMWWDOXHJM-JTQLQIEISA-N
Hexa-2,4-dienoic acid	5251	CC=CC=CC(=O)O	WSWCOQWTEOXDQX-UHFFFAOYSA-N
Hexahydrocupferron	136088700	C1CCC(CC1)[N+](=NO)[O-]	BRWAZZQVWBDAER-UHFFFAOYSA-N
Isoproturon	36679	CC(C)C1=CC=C(C=C1)NC(=O)N(C)C	PUIYMUZLKQOUOZ-UHFFFAOYSA-N
Limonene	22311	CC1=CCC(CC1)C(=C)C	XMGQYMWWDOXHJM-UHFFFAOYSA-N
Peroxyoctanoic acid	10313247	CCCCCCCC(=O)OO	CVXHBROPWMVEQO-UHFFFAOYSA-N
Sorbic acid	643460	C/C=C/C=C/C(=O)O	WSWCOQWTEOXDQX-MQQKCMAXSA-N
Terbutrynesulfoxide	101593708	CCNC1=NC(=NC(=N1)S(=O)C)NC(C)(C)C	LMUNBZZRYCNYLJ-UHFFFAOYSA-N
Tetramethrin	83975	CC(=CC1C(C1(C)C)C(=O)OCN2C(=O)C3=C(C2=O)CCCC3)C	CXBMCYHAMVGWJQ-UHFFFAOYSA-N
Trifluoroacetic acid	6422	C(=O)(C(F)(F)F)O	DTQVDTLACAAQTR-UHFFFAOYSA-N
(3R)-3-hydroxybutanoic acid	92135	C[C@H](CC(=O)O)O	WHBMMWSBFZVSSR-GSVOUGTGSA-N
1,10-phenanthroline	1318	C1=CC2=C(C3=C(C=CC=N3)C=C2)N=C1	DGEZNRSVGBDHLK-UHFFFAOYSA-N
1,9-dimethyl-3,7-dihydropurine-2,6,8-trione	108712	CN1C2=C(C(=O)N(C(=O)N2)C)NC1=O	UARKDOLETOEBCU-UHFFFAOYSA-N
tris(1-chloropropan-2-yl) phosphate	26176	CC(CCl)OP(=O)(OC(C)CCl)OC(C)CCl	KVMPUXDNESXNOH-UHFFFAOYSA-N
(2S)-2-(2-chlorophenyl)-2-(6,7-dihydro-4H-thieno[3,2-c]pyridin-5-yl)acetic acid	9861403	C1CN(CC2=C1SC=C2)[C@@H](C3=CC=CC=C3Cl)C(=O)O	DCASRSISIKYPDD-AWEZNQCLSA-N
1H-indazole	9221	C1=CC=C2C(=C1)C=NN2	BAXOFTOLAUCFNW-UHFFFAOYSA-N
naphthalen-1-amine	8640	C1=CC=C2C(=C1)C=CC=C2N	RUFPHBVGCFYCNW-UHFFFAOYSA-N
2,6-dimethylaniline	6896	CC1=C(C(=CC=C1)C)N	UFFBMTHBGFGIHF-UHFFFAOYSA-N
2,6-dimethylpyridine	7937	CC1=NC(=CC=C1)C	OISVCGZHLKNMSJ-UHFFFAOYSA-N
N-[4-[(5-methyl-1,2-oxazol-3-yl)sulfamoyl]phenyl]acetamide	65280	CC1=CC(=NO1)NS(=O)(=O)C2=CC=C(C=C2)NC(=O)C	GXPIUNZCALHVBA-UHFFFAOYSA-N
3-methylpyridine-2-carbonitrile	819928	CC1=C(N=CC=C1)C#N	WBXZCDIZXWDPBL-UHFFFAOYSA-N
(2R,3S,5R)-5-(6-aminopurin-9-yl)-2-(hydroxymethyl)oxolan-3-ol	13730	C1[C@@H]([C@H](O[C@H]1N2C=NC3=C(N=CN=C32)N)CO)O	OLXZPDWKRNYJJZ-RRKCRQDMSA-N
2-methyl-1H-indole	7224	CC1=CC2=CC=CC=C2N1	BHNHHSOHWZKFOX-UHFFFAOYSA-N
2-methylbutanedioic acid	10349	CC(CC(=O)O)C(=O)O	WXUAQHNMJWJLTG-UHFFFAOYSA-N
(E)-3-(3,4,5-trimethoxyphenyl)prop-2-enoic acid	735755	COC1=CC(=CC(=C1OC)OC)/C=C/C(=O)O	YTFVRYKNXDADBI-SNAWJCMRSA-N
3,4-dihydroxybenzoic acid	72	C1=CC(=C(C=C1C(=O)O)O)O	YQUVCSBJEUQKSH-UHFFFAOYSA-N
3-aminobenzonitrile	16702	C1=CC(=CC(=C1)N)C#N	NJXPYZHXZZCTNI-UHFFFAOYSA-N
3-hydroxybenzoic acid	7420	C1=CC(=CC(=C1)O)C(=O)O	IJFXRHURBJZNAO-UHFFFAOYSA-N
4,7-phenanthroline	67472	C1=CC2=C(C=CC3=C2C=CC=N3)N=C1	DATYUTWESAKQQM-UHFFFAOYSA-N
N-(1,5-dimethyl-3-oxo-2-phenylpyrazol-4-yl)formamide	72666	CC1=C(C(=O)N(N1C)C2=CC=CC=C2)NC=O	WSJBSKRPKADYRQ-UHFFFAOYSA-N
4-(diaminomethylideneamino)butanoic acid	500	C(CC(=O)O)CN=C(N)N	TUHVEAJXIMEOSA-UHFFFAOYSA-N
4-hydroxybenzoic acid	135	C1=CC(=CC=C1C(=O)O)O	FJKROLUGYXJWQN-UHFFFAOYSA-N
2H-benzotriazol-4-ol	135399369	C1=CC2=NNN=C2C(=C1)O	JMTMSDXUXJISAY-UHFFFAOYSA-N
2-[2-(2,6-dichloro-4-hydroxyanilino)phenyl]acetic acid	116545	C1=CC=C(C(=C1)CC(=O)O)NC2=C(C=C(C=C2Cl)O)Cl	KGVXVPRLBMWZLG-UHFFFAOYSA-N
[(2S,3R,4S,5S,6R)-3,4,5-trihydroxy-6-(hydroxymethyl)oxan-2-yl] (1E)-2-(4-methoxy-1H-indol-3-yl)-N-sulfooxyethanimidothioate	5486544	COC1=CC=CC2=C1C(=CN2)C/C(=N\\OS(=O)(=O)O)/S[C@H]3[C@@H]([C@H]([C@@H]([C@H](O3)CO)O)O)O	IIAGSABLXRZUSE-OXESJPRGSA-N
(5S,6S)-5,6-dihydroxy-5,6-dihydrobenzo[b][1]benzazepine-11-carboxamide	114725	C1=CC=C2C(=C1)[C@@H]([C@H](C3=CC=CC=C3N2C(=O)N)O)O	PRGQOPPDPVELEG-KBPBESRZSA-N
2-[2-(2,6-dichloroanilino)-5-hydroxyphenyl]acetic acid	3052566	C1=CC(=C(C(=C1)Cl)NC2=C(C=C(C=C2)O)CC(=O)O)Cl	VNQURRWYKFZKJZ-UHFFFAOYSA-N
6-amino-4-(tert-butylamino)-1H-1,3,5-triazin-2-one	135612794	CC(C)(C)NC1=NC(=O)NC(=N1)N	NUISVCFZNCYUIM-UHFFFAOYSA-N
1-(carboxymethyl)cyclohexane-1-carboxylic acid	260003	C1CCC(CC1)(CC(=O)O)C(=O)O	SDAXMMUAZRUWNL-UHFFFAOYSA-N
[(2S,3R,4S,5S,6R)-3,4,5-trihydroxy-6-(hydroxymethyl)oxan-2-yl] (1E)-8-methylsulfanyl-N-sulfooxyoctanimidothioate	44237369	CSCCCCCCC/C(=N\\OS(=O)(=O)O)/S[C@H]1[C@@H]([C@H]([C@@H]([C@H](O1)CO)O)O)O	SJHVRBSHKTUXLG-MFIRQCQASA-N
5-methyl-2,5,19-triazatetracyclo[13.4.0.02,7.08,13]nonadeca-1(15),8,10,12,16,18-hexaen-17-ol	11500131	CN1CCN2C(C1)C3=CC=CC=C3CC4=C2N=CC(=C4)O	DAWYIZBOUQIVNX-UHFFFAOYSA-N
7H-purin-6-amine	190	C1=NC2=NC=NC(=C2N1)N	GFFGJBXGBJISGV-UHFFFAOYSA-N
(2R,3R,4S,5R)-2-(6-aminopurin-9-yl)-5-(hydroxymethyl)oxolane-3,4-diol	60961	C1=NC(=C2C(=N1)N(C=N2)[C@H]3[C@@H]([C@@H]([C@H](O3)CO)O)O)N	OIRDTQYFTABQOQ-KQYNXXCUSA-N
1,5-dihydropyrazolo[3,4-d]pyrimidin-4-one	135401907	C1=NNC2=C1C(=O)NC=N2	OFCNXPDARWKPPY-UHFFFAOYSA-N
adamantan-1-amine	2130	C1C2CC3CC1CC(C2)(C3)N	DKNWSYNQZKUICI-UHFFFAOYSA-N
4-amino-N-[(1-ethylpyrrolidin-2-yl)methyl]-5-ethylsulfonyl-2-methoxybenzamide	2159	CCN1CCCC1CNC(=O)C2=CC(=C(C=C2OC)N)S(=O)(=O)CC	NTJOBXMMWNYJFB-UHFFFAOYSA-N
N,N-dimethyl-3-(2-tricyclo[9.4.0.03,8]pentadeca-1(15),3,5,7,11,13-hexaenylidene)propan-1-amine	2160	CN(C)CCC=C1C2=CC=CC=C2CCC3=CC=CC=C31	KRMDCWKBEZIMAB-UHFFFAOYSA-N
aniline	6115	C1=CC=C(C=C1)N	PAYRUJLWNCNPSJ-UHFFFAOYSA-N
[(1R,5S)-8-methyl-8-azabicyclo[3.2.1]octan-3-yl] 3-hydroxy-2-phenylpropanoate	174174	CN1[C@@H]2CC[C@H]1CC(C2)OC(=O)C(CO)C3=CC=CC=C3	RKUNBYITZUJHSG-PJPHBNEVSA-N
4-(4-aminophenyl)aniline	7111	C1=CC(=CC=C1C2=CC=C(C=C2)N)N	HFACYLZERDEVSX-UHFFFAOYSA-N
1H-benzimidazole	5798	C1=CC=C2C(=C1)NC=N2	HYZJCKYKOHLVJF-UHFFFAOYSA-N
(1R,2R,3S,5S)-3-benzoyloxy-8-methyl-8-azabicyclo[3.2.1]octane-2-carboxylic acid	448223	CN1[C@H]2CC[C@@H]1[C@H]([C@H](C2)OC(=O)C3=CC=CC=C3)C(=O)O	GVGYEFKIHJTNQZ-RFQIPJPRSA-N
1,3-dihydroxypropan-2-yl dihydrogen phosphate	2526	C(C(CO)OP(=O)(O)O)O	DHCLVCXQIBBOPH-UHFFFAOYSA-N
1-(propan-2-ylamino)-3-[4-(2-propan-2-yloxyethoxymethyl)phenoxy]propan-2-ol	2405	CC(C)NCC(COC1=CC=C(C=C1)COCCOC(C)C)O	VHYCDWMUTMEGQY-UHFFFAOYSA-N
16,17-dimethoxy-5,7-dioxa-13-azapentacyclo[11.8.0.02,10.04,8.015,20]henicosa-2,4(8),9,15(20),16,18-hexaene	34458	COC1=C(C2=C(CC3C4=CC5=C(C=C4CCN3C2)OCO5)C=C1)OC	VZTUIEROBZXUFA-UHFFFAOYSA-N
2-ethoxy-3-[[4-[2-(2H-tetrazol-5-yl)phenyl]phenyl]methyl]benzimidazole-4-carboxylic acid	2541	CCOC1=NC2=CC=CC(=C2N1CC3=CC=C(C=C3)C4=CC=CC=C4C5=NNN=N5)C(=O)O	HTQMVQVXFRQIKW-UHFFFAOYSA-N
3-[3-acetyl-4-[3-(tert-butylamino)-2-hydroxypropoxy]phenyl]-1,1-diethylurea	2663	CCN(CC)C(=O)NC1=CC(=C(C=C1)OCC(CNC(C)(C)C)O)C(=O)C	JOATXPAWOHTVSZ-UHFFFAOYSA-N
2-chloro-5-(1-hydroxy-3-oxo-2H-isoindol-1-yl)benzenesulfonamide	2732	C1=CC=C2C(=C1)C(=O)NC2(C3=CC(=C(C=C3)Cl)S(=O)(=O)N)O	JIVPVXMEBJLZRO-UHFFFAOYSA-N
(E)-3-phenylprop-2-enoic acid	444539	C1=CC=C(C=C1)/C=C/C(=O)O	WBYWAXJHAXSJNI-VOTSOKGWSA-N
1-(4-chlorophenoxy)-1-imidazol-1-yl-3,3-dimethylbutan-2-one	37907	CC(C)(C)C(=O)C(N1C=CN=C1)OC2=CC=C(C=C2)Cl	OWEGWHBOCFMBLP-UHFFFAOYSA-N
(2S,4R)-N-[(1S,2S)-2-chloro-1-[(2R,3R,4S,5R,6R)-3,4,5-trihydroxy-6-methylsulfanyloxan-2-yl]propyl]-1-methyl-4-propylpyrrolidine-2-carboxamide	446598	CCC[C@@H]1C[C@H](N(C1)C)C(=O)N[C@@H]([C@@H]2[C@@H]([C@@H]([C@H]([C@H](O2)SC)O)O)O)[C@H](C)Cl	KDLRVYVGXIQJDK-AWPVFWJPSA-N
methyl (1R,2R,3S,5S)-3-benzoyloxy-8-methyl-8-azabicyclo[3.2.1]octane-2-carboxylate	446220	CN1[C@H]2CC[C@@H]1[C@H]([C@H](C2)OC(=O)C3=CC=CC=C3)C(=O)OC	ZPUCINDJVBIVPJ-LJISPDSOSA-N
(8S,9S,10R,13S,14S,17R)-17-hydroxy-17-(2-hydroxyacetyl)-10,13-dimethyl-1,2,6,7,8,9,12,14,15,16-decahydrocyclopenta[a]phenanthrene-3,11-dione	222786	C[C@]12CCC(=O)C=C1CC[C@@H]3[C@@H]2C(=O)C[C@]4([C@H]3CC[C@@]4(C(=O)CO)O)C	MFYSYFVPBJMHGN-ZPOLXVRWSA-N
chromen-2-one	323	C1=CC=C2C(=C1)C=CC(=O)O2	ZYGHJZDHTFUPRJ-UHFFFAOYSA-N
6-amino-1H-pyrimidin-2-one	597	C1=C(NC(=O)N=C1)N	OPTASPLRGRRNAP-UHFFFAOYSA-N
2-N-tert-butyl-6-methylsulfanyl-1,3,5-triazine-2,4-diamine	13019211	CC(C)(C)NC1=NC(=NC(=N1)N)SC	MWWBDLRPMWTLRX-UHFFFAOYSA-N
(2S,3R,4S,5R)-3,4,5,6-tetrahydroxyoxane-2-carboxylic acid	439215	[C@@H]1([C@H]([C@H](OC([C@@H]1O)O)C(=O)O)O)O	AEMOLEFTQBMNLQ-YMDCURPLSA-N
(2R)-2,3-dihydroxypropanoic acid	439194	C([C@H](C(=O)O)O)O	RBNPOMFGQQGHHO-UWTATZPHSA-N
3,6-dichloro-2-methoxybenzoic acid	3030	COC1=C(C=CC(=C1C(=O)O)Cl)Cl	IWEDIXLBFLAXBO-UHFFFAOYSA-N
2-(2,4-dichlorophenoxy)propanoic acid	8427	CC(C(=O)O)OC1=C(C=C(C=C1)Cl)Cl	MZHCENGPTKEIGP-UHFFFAOYSA-N
[(2S,3S)-5-[2-(dimethylamino)ethyl]-2-(4-methoxyphenyl)-4-oxo-2,3-dihydro-1,5-benzothiazepin-3-yl] acetate	39186	CC(=O)O[C@@H]1[C@@H](SC2=CC=CC=C2N(C1=O)CCN(C)C)C3=CC=C(C=C3)OC	HSUGRBWQSSZJOP-RTWAWAEBSA-N
2-benzhydryloxy-N,N-dimethylethanamine	3100	CN(C)CCOC(C1=CC=CC=C1)C2=CC=CC=C2	ZZVUWRFHKOJYTH-UHFFFAOYSA-N
N,N-dimethyl-2-(1-phenyl-1-pyridin-2-ylethoxy)ethanamine	3162	CC(C1=CC=CC=C1)(C2=CC=CC=N2)OCCN(C)C	HCFDWZZGGLSKEP-UHFFFAOYSA-N
(2S)-1-[(2S)-2-[[(2S)-1-ethoxy-1-oxo-4-phenylbutan-2-yl]amino]propanoyl]pyrrolidine-2-carboxylic acid	5388962	CCOC(=O)[C@H](CCC1=CC=CC=C1)N[C@@H](C)C(=O)N2CCC[C@H]2C(=O)O	GBXSMTUPTTWBMN-XIRDDKMYSA-N
2-phenyl-3H-benzimidazole-5-sulfonic acid	33919	C1=CC=C(C=C1)C2=NC3=C(N2)C=C(C=C3)S(=O)(=O)O	UVCJGUGAGLDPAA-UHFFFAOYSA-N
4-[[2-butyl-5-[(E)-2-carboxy-3-thiophen-2-ylprop-1-enyl]imidazol-1-yl]methyl]benzoic acid	5281037	CCCCC1=NC=C(N1CC2=CC=C(C=C2)C(=O)O)/C=C(\\CC3=CC=CS3)/C(=O)O	OROAFUQRIXKEMV-LDADJPATSA-N
6,7-dihydroxychromen-2-one	5281416	C1=CC(=O)OC2=CC(=C(C=C21)O)O	ILEDWLMCKZNDJK-UHFFFAOYSA-N
(2S)-2-[2-[[(2S)-1-hydroxybutan-2-yl]amino]ethylamino]butan-1-ol	14052	CC[C@@H](CO)NCCN[C@@H](CC)CO	AEUTYOVWOVBAKS-UWVGGRQHSA-N
2-[4-(4-chlorobenzoyl)phenoxy]-2-methylpropanoic acid	64929	CC(C)(C(=O)O)OC1=CC=C(C=C1)C(=O)C2=CC=C(C=C2)Cl	MQOBSOSZFYZQOK-UHFFFAOYSA-N
2-[4-[1-hydroxy-4-[4-[hydroxy(diphenyl)methyl]piperidin-1-yl]butyl]phenyl]-2-methylpropanoic acid	3348	CC(C)(C1=CC=C(C=C1)C(CCCN2CCC(CC2)C(C3=CC=CC=C3)(C4=CC=CC=C4)O)O)C(=O)O	RWTNPBWLLIMQHL-UHFFFAOYSA-N
N-(piperidin-2-ylmethyl)-2,5-bis(2,2,2-trifluoroethoxy)benzamide	3356	C1CCNC(C1)CNC(=O)C2=C(C=CC(=C2)OCC(F)(F)F)OCC(F)(F)F	DJBNUMBKLMJRSA-UHFFFAOYSA-N
2-[3-(trifluoromethyl)anilino]benzoic acid	3371	C1=CC=C(C(=C1)C(=O)O)NC2=CC=CC(=C2)C(F)(F)F	LPEPZBJOKDYZAD-UHFFFAOYSA-N
7,8-dihydroxy-6-methoxychromen-2-one	5273569	COC1=C(C(=C2C(=C1)C=CC(=O)O2)O)O	HAVWRBANWNTOJX-UHFFFAOYSA-N
pentanedioic acid	743	C(CC(=O)O)CC(=O)O	JFCQEDHGNNZCLN-UHFFFAOYSA-N
2,3-dihydroxypropyl dihydrogen phosphate	754	C(C(COP(=O)(O)O)O)O	AWUCVROLDVIAJX-UHFFFAOYSA-N
diaminomethylideneurea	8859	C(=NC(=O)N)(N)N	SQSPRWMERUQXNE-UHFFFAOYSA-N
(2S)-5-hydroxy-2-(3-hydroxy-4-methoxyphenyl)-7-[(2S,3R,4S,5S,6R)-3,4,5-trihydroxy-6-[[(2R,3R,4R,5R,6S)-3,4,5-trihydroxy-6-methyloxan-2-yl]oxymethyl]oxan-2-yl]oxy-2,3-dihydrochromen-4-one	10621	C[C@H]1[C@@H]([C@H]([C@H]([C@@H](O1)OC[C@@H]2[C@H]([C@@H]([C@H]([C@@H](O2)OC3=CC(=C4C(=O)C[C@H](OC4=C3)C5=CC(=C(C=C5)OC)O)O)O)O)O)O)O)O	QUQPHWDTPGMPEX-QJBIFVCTSA-N
(3S)-6,7-dimethoxy-3-[(5R)-6-methyl-7,8-dihydro-5H-[1,3]dioxolo[4,5-g]isoquinolin-5-yl]-3H-2-benzofuran-1-one	197835	CN1CCC2=CC3=C(C=C2[C@@H]1[C@@H]4C5=C(C(=C(C=C5)OC)OC)C(=O)O4)OCO3	JZUTXVTYJDCMDU-MOPGFXCFSA-N
4-(ethylamino)-6-(propan-2-ylamino)-1H-1,3,5-triazin-2-one	135398733	CCNC1=NC(=O)NC(=N1)NC(C)C	NFMIMWNQWAWNDW-UHFFFAOYSA-N
1H-indole	798	C1=CC=C2C(=C1)C=CN2	SIKJAQJRHWYJAI-UHFFFAOYSA-N
1H-indol-3-yl hydrogen sulfate	10258	C1=CC=C2C(=C1)C(=CN2)OS(=O)(=O)O	BXFFHSIDQOFMLE-UHFFFAOYSA-N
5-[acetyl(2,3-dihydroxypropyl)amino]-1-N,3-N-bis(2,3-dihydroxypropyl)-2,4,6-triiodobenzene-1,3-dicarboxamide	3730	CC(=O)N(CC(CO)O)C1=C(C(=C(C(=C1I)C(=O)NCC(CO)O)I)C(=O)NCC(CO)O)I	NTHXOOBQLCIOLC-UHFFFAOYSA-N
2-butyl-3-[[4-[2-(2H-tetrazol-5-yl)phenyl]phenyl]methyl]-1,3-diazaspiro[4.4]non-1-en-4-one	3749	CCCCC1=NC2(CCCC2)C(=O)N1CC3=CC=C(C=C3)C4=CC=CC=C4C5=NNN=N5	YOSHYTLCDANDAN-UHFFFAOYSA-N
isoquinoline	8405	C1=CC=C2C=NC=CC2=C1	AWJUIBRHMBBTKR-UHFFFAOYSA-N
2-(2-chlorophenyl)-2-(methylamino)cyclohexan-1-one	3821	CNC1(CCCCC1=O)C2=CC=CC=C2Cl	YQEZLKZALYSWHR-UHFFFAOYSA-N
2-(3-benzoylphenyl)propanoic acid	3825	CC(C1=CC(=CC=C1)C(=O)C2=CC=CC=C2)C(=O)O	DKYWVDODHFEZIM-UHFFFAOYSA-N
(2S)-7-fluoro-2-methyl-6-(4-methylpiperazin-1-yl)-10-oxo-4-oxa-1-azatricyclo[7.3.1.05,13]trideca-5(13),6,8,11-tetraene-11-carboxylic acid	149096	C[C@H]1COC2=C3N1C=C(C(=O)C3=CC(=C2N4CCN(CC4)C)F)C(=O)O	GSDSWSVVBLHKDQ-JTQLQIEISA-N
(2S)-2-aminopentanedioic acid	33032	C(CC(=O)O)[C@@H](C(=O)O)N	WHUUTDBJXJRKMK-VKHMYHEASA-N
7-chloro-5-(2-chlorophenyl)-3-hydroxy-1,3-dihydro-1,4-benzodiazepin-2-one	3958	C1=CC=C(C(=C1)C2=NC(C(=O)NC3=C2C=C(C=C3)Cl)O)Cl	DIWRORZWFLOCLC-UHFFFAOYSA-N
[2-butyl-5-chloro-3-[[4-[2-(2H-tetrazol-5-yl)phenyl]phenyl]methyl]imidazol-4-yl]methanol	3961	CCCCC1=NC(=C(N1CC2=CC=C(C=C2)C3=CC=CC=C3C4=NNN=N4)CO)Cl	PSIFNNKUMBGKDQ-UHFFFAOYSA-N
(2S)-5-oxopyrrolidine-2-carboxylic acid	7405	C1CC(=O)N[C@@H]1C(=O)O	ODHCTXKNWHHXJC-VKHMYHEASA-N
2-hydroxybutanedioic acid	525	C(C(C(=O)O)O)C(=O)O	BJEPYKJPYRNKOW-UHFFFAOYSA-N
2-(4-chloro-2-methylphenoxy)propanoic acid	7153	CC1=C(C=CC(=C1)Cl)OC(C)C(=O)O	WNTGYJSOUMFZEP-UHFFFAOYSA-N
3,5-dimethyladamantan-1-amine	4054	CC12CC3CC(C1)(CC(C3)(C2)N)C	BUGYDGFZZOZRHP-UHFFFAOYSA-N
3-(diaminomethylidene)-1,1-dimethylguanidine	4091	CN(C)C(=N)N=C(N)N	XZWYZXLIPXDOLR-UHFFFAOYSA-N
4-amino-5-chloro-N-[2-(diethylamino)ethyl]-2-methoxybenzamide	4168	CCN(CC)CCNC(=O)C1=CC(=C(C=C1OC)N)Cl	TTWJBBZEZQICBI-UHFFFAOYSA-N
2-[4-[2-hydroxy-3-(propan-2-ylamino)propoxy]phenyl]acetic acid	62936	CC(C)NCC(COC1=CC=C(C=C1)CC(=O)O)O	PUQIRTNPJRFRCZ-UHFFFAOYSA-N
5-methyl-2,5,19-triazatetracyclo[13.4.0.02,7.08,13]nonadeca-1(15),8,10,12,16,18-hexaene	4205	CN1CCN2C(C1)C3=CC=CC=C3CC4=C2N=CC=C4	RONZAEMNMFQXRA-UHFFFAOYSA-N
4-chloro-N-(2-morpholin-4-ylethyl)benzamide	4235	C1COCCN1CCNC(=O)C2=CC=C(C=C2)Cl	YHXISWVBGDMDLQ-UHFFFAOYSA-N
(E)-6-(4-hydroxy-6-methoxy-7-methyl-3-oxo-1H-2-benzofuran-5-yl)-4-methylhex-4-enoic acid	446541	CC1=C2COC(=O)C2=C(C(=C1OC)C/C=C(\\C)/CCC(=O)O)O	HPNSFSBZBAHARI-RUDMXATFSA-N
N,N-dimethylaniline	949	CN(C)C1=CC=CC=C1	JLTDJTHDQAWBAV-UHFFFAOYSA-N
(2S)-2-(6-methoxynaphthalen-2-yl)propanoic acid	156391	C[C@@H](C1=CC2=C(C=C1)C=C(C=C2)OC)C(=O)O	CMWTZPSULFXXJA-VIFPVBQESA-N
(2S)-5,7-dihydroxy-2-(4-hydroxyphenyl)-2,3-dihydrochromen-4-one	439246	C1[C@H](OC2=CC(=CC(=C2C1=O)O)O)C3=CC=C(C=C3)O	FTVWIRXFELQLPI-ZDUSSCGKSA-N
N-methyl-3-phenyl-3-pyridin-2-ylpropan-1-amine	161283	CNCCC(C1=CC=CC=C1)C2=CC=CC=N2	GDCVFNAQLOMGMS-UHFFFAOYSA-N
7-[4,5-dihydroxy-6-(hydroxymethyl)-3-(3,4,5-trihydroxy-6-methyloxan-2-yl)oxyoxan-2-yl]oxy-5-hydroxy-2-(3-hydroxy-4-methoxyphenyl)chromen-4-one	14310763	CC1C(C(C(C(O1)OC2C(C(C(OC2OC3=CC(=C4C(=C3)OC(=CC4=O)C5=CC(=C(C=C5)OC)O)O)CO)O)O)O)O)O	VCCNKWWXYVWTLT-UHFFFAOYSA-N
N-methylaniline	7515	CNC1=CC=CC=C1	AFBPFSWMIHJQDM-UHFFFAOYSA-N
2-methylaniline	7242	CC1=CC=CC=C1N	RNVCVTLRINQCPJ-UHFFFAOYSA-N
3-(4,5-diphenyl-1,3-oxazol-2-yl)propanoic acid	4614	C1=CC=C(C=C1)C2=C(OC(=N2)CCC(=O)O)C3=CC=CC=C3	OFPXSFXSNFPTHF-UHFFFAOYSA-N
(4R,4aS,7aR,12bS)-4a-hydroxy-9-methoxy-3-methyl-2,4,5,6,7a,13-hexahydro-1H-4,12-methanobenzofuro[3,2-e]isoquinolin-7-one	5284603	CN1CC[C@]23[C@@H]4C(=O)CC[C@]2([C@H]1CC5=C3C(=C(C=C5)OC)O4)O	BRUQQQPBMZOVGD-XFKAJCMBSA-N
6-(difluoromethoxy)-2-[(3,4-dimethoxypyridin-2-yl)methylsulfinyl]-1H-benzimidazole	4679	COC1=C(C(=NC=C1)CS(=O)C2=NC3=C(N2)C=C(C=C3)OC(F)F)OC	IQPSEEYGBUAQFF-UHFFFAOYSA-N
1,7-dimethyl-3H-purine-2,6-dione	4687	CN1C=NC2=C1C(=O)N(C(=O)N2)C	QUNWUDVFRNGTCO-UHFFFAOYSA-N
phenazine	4757	C1=CC=C2C(=C1)N=C3C=CC=CC3=N2	PCNDJXKNXGMECE-UHFFFAOYSA-N
2-phenylethanamine	1001	C1=CC=C(C=C1)CCN	BHHGXPLMPWCGHP-UHFFFAOYSA-N
piperidine	8082	C1CCNCC1	NQRYJNQNLNOLGT-UHFFFAOYSA-N
benzene-1,4-diamine	7814	C1=CC(=CC=C1N)N	CBCKQZAAMUWICA-UHFFFAOYSA-N
quinoline	7047	C1=CC=C2C(=C1)C=CC=N2	SMWDFEZZVXVKRB-UHFFFAOYSA-N
7,8-dimethyl-10-[(2S,3S,4R)-2,3,4,5-tetrahydroxypentyl]benzo[g]pteridine-2,4-dione	493570	CC1=CC2=C(C=C1C)N(C3=NC(=O)NC(=O)C3=N2)C[C@@H]([C@@H]([C@@H](CO)O)O)O	AUNGANRZJHBGPY-SCRDCRAPSA-N
1-(1-adamantyl)ethanamine	5071	CC(C12CC3CC(C1)CC(C3)C2)N	UBCHPRBFMUDMNC-UHFFFAOYSA-N
4-[2-(tert-butylamino)-1-hydroxyethyl]-2-(hydroxymethyl)phenol	2083	CC(C)(C)NCC(C1=CC(=C(C=C1)O)CO)O	NDAUXUAQIAJITI-UHFFFAOYSA-N
2-hydroxybenzoic acid	338	C1=CC=C(C(=C1)C(=O)O)O	YGSDEFSMJLZEOE-UHFFFAOYSA-N
7-hydroxy-6-methoxychromen-2-one	5280460	COC1=C(C=C2C(=C1)C=CC(=O)O2)O	RODXRVNMMDRFIK-UHFFFAOYSA-N
2-N-butan-2-yl-6-chloro-4-N-ethyl-1,3,5-triazine-2,4-diamine	23712	CCC(C)NC1=NC(=NC(=N1)NCC)Cl	BZRUVKZGXNSXMB-UHFFFAOYSA-N
(3R)-3-amino-1-[3-(trifluoromethyl)-6,8-dihydro-5H-[1,2,4]triazolo[4,3-a]pyrazin-7-yl]-4-(2,4,5-trifluorophenyl)butan-1-one	4369359	C1CN2C(=NN=C2C(F)(F)F)CN1C(=O)C[C@@H](CC3=CC(=C(C=C3F)F)F)N	MFFMDFFZMYYVKS-SECBINFHSA-N
N-[4-[1-hydroxy-2-(propan-2-ylamino)ethyl]phenyl]methanesulfonamide	5253	CC(C)NCC(C1=CC=C(C=C1)NS(=O)(=O)C)O	ZBMZVLHSJCTVON-UHFFFAOYSA-N
butanedioic acid	1110	C(CC(=O)O)C(=O)O	KDYFGRWQOYBRFD-UHFFFAOYSA-N
4-amino-N-pyridin-2-ylbenzenesulfonamide	5336	C1=CC=NC(=C1)NS(=O)(=O)C2=CC=C(C=C2)N	GECHUMIMRBOMGK-UHFFFAOYSA-N
N-[(1-ethylpyrrolidin-2-yl)methyl]-2-methoxy-5-sulfamoylbenzamide	5355	CCN1CCCC1CNC(=O)C2=C(C=CC(=C2)S(=O)(=O)N)OC	BGRJTUBHPOOWDU-UHFFFAOYSA-N
(2R,3R)-2-(3,4-dihydroxyphenyl)-3,5,7-trihydroxy-2,3-dihydrochromen-4-one	439533	C1=CC(=C(C=C1[C@@H]2[C@H](C(=O)C3=C(C=C(C=C3O2)O)O)O)O)O	CXQWRCVTCMQVQX-LSDHHAIUSA-N
6-(tert-butylamino)-4-(ethylamino)-1H-1,3,5-triazin-2-one	135495928	CCNC1=NC(=O)NC(=N1)NC(C)(C)C	OYTCZOJKXCTBHG-UHFFFAOYSA-N
5-methyl-1H-pyrimidine-2,4-dione	1135	CC1=CNC(=O)NC1=O	RWQNBRDOKXIBIV-UHFFFAOYSA-N
N-[2-(diethylamino)ethyl]-2-methoxy-5-methylsulfonylbenzamide	5467	CCN(CC)CCNC(=O)C1=C(C=CC(=C1)S(=O)(=O)C)OC	JTVPZMFULRWINT-UHFFFAOYSA-N
1-[(1R,2R)-2-hydroxy-2-(3-methoxyphenyl)cyclohexyl]-N,N-dimethylmethanamine oxide	9861699	C[N+](C)(C[C@H]1CCCC[C@@]1(C2=CC(=CC=C2)OC)O)[O-]	HBXKSXMNNGHBEA-ZBFHGGJFSA-N
(E)-2-methyl-4-(7H-purin-6-ylamino)but-2-en-1-ol	449093	C/C(=C\\CNC1=NC=NC2=C1NC=N2)/CO	UZKQTCBAMSWPJD-FARCUNLSSA-N
triethyl phosphate	6535	CCOP(=O)(OCC)OCC	DQWPFSLDHJDLRL-UHFFFAOYSA-N
1-[(2R,3R,4S,5R)-3,4-dihydroxy-5-(hydroxymethyl)oxolan-2-yl]pyrimidine-2,4-dione	6029	C1=CN(C(=O)NC1=O)[C@H]2[C@@H]([C@@H]([C@H](O2)CO)O)O	DRTQHJPVMGBUCF-XVFCMESISA-N
(2S)-3-methyl-2-[pentanoyl-[[4-[2-(2H-tetrazol-5-yl)phenyl]phenyl]methyl]amino]butanoic acid	60846	CCCCC(=O)N(CC1=CC=C(C=C1)C2=CC=CC=C2C3=NNN=N3)[C@@H](C(C)C)C(=O)O	ACWBQPMHZXGDFX-QFIPXVFZSA-N
4-[2-(2H-tetrazol-5-yl)phenyl]benzoic acid	19388302	C1=CC=C(C(=C1)C2=CC=C(C=C2)C(=O)O)C3=NNN=N3	USAWIVMZUYOXCF-UHFFFAOYSA-N
2-(1-hydroxycyclohexyl)-2-(4-methoxyphenyl)-N,N-dimethylethanamine oxide	76559643	C[N+](C)(CC(C1=CC=C(C=C1)OC)C2(CCCCC2)O)[O-]	LASJEFFANGIOGZ-UHFFFAOYSA-N
(2S)-1-[2-[(3-hydroxy-1-adamantyl)amino]acetyl]pyrrolidine-2-carbonitrile	6918537	C1C[C@H](N(C1)C(=O)CNC23CC4CC(C2)CC(C4)(C3)O)C#N	SYOKIDBDQMKNDQ-XWTIBIIYSA-N
3,7-dihydropurine-2,6-dione	1188	C1=NC2=C(N1)C(=O)NC(=O)N2	LRFVTYWOQMYALW-UHFFFAOYSA-N
(2R,3R)-2-(3,4-dihydroxyphenyl)-3,4-dihydro-2H-chromene-3,5,7-triol	72276	C1[C@H]([C@H](OC2=CC(=CC(=C21)O)O)C3=CC(=C(C=C3)O)O)O	PFTAWBLQPZVEMU-UKRRQHHQSA-N
4-amino-6-chlorobenzene-1,3-disulfonamide	67136	C1=C(C(=CC(=C1Cl)S(=O)(=O)N)S(=O)(=O)N)N	IHJCXVZDYSXXFT-UHFFFAOYSA-N
2,5-dihydroxybenzoic acid	3469	C1=CC(=C(C=C1O)C(=O)O)O	WXTMDXOMEHJXQO-UHFFFAOYSA-N
heptan-2-amine	5603	CCCCCC(C)N	VSRBKQFNFZQRBM-UHFFFAOYSA-N
2-hydroxy-2-methylpropanoic acid	11671	CC(C)(C(=O)O)O	BWLBGMIXKSTLSX-UHFFFAOYSA-N
3-hydroxy-5-(hydroxymethyl)-2-methylpyridine-4-carboxylic acid	6723	CC1=NC=C(C(=C1O)C(=O)O)CO	HXACOUQIXZGNBF-UHFFFAOYSA-N
3-acetamidopropane-1-sulfonic acid	71158	CC(=O)NCCCS(=O)(=O)O	AFCGFAGUEYAMAO-UHFFFAOYSA-N
(3S)-3-amino-4-[[(2S)-1-methoxy-1-oxo-3-phenylpropan-2-yl]amino]-4-oxobutanoic acid	134601	COC(=O)[C@H](CC1=CC=CC=C1)NC(=O)[C@H](CC(=O)O)N	IAOZJIPTCAWIRG-QWRGUYRKSA-N
phenylmethanamine	7504	C1=CC=C(C=C1)CN	WGQKYBSKWIADBV-UHFFFAOYSA-N
(3S,8R,9S,10R,13S,14S)-3-hydroxy-10,13-dimethyl-1,2,3,4,7,8,9,11,12,14,15,16-dodecahydrocyclopenta[a]phenanthren-17-one	5881	C[C@]12CC[C@H]3[C@H]([C@@H]1CCC2=O)CC=C4[C@@]3(CC[C@@H](C4)O)C	FMGSKLZLMKYGDP-USOAJAOKSA-N
(2R)-2,4-dihydroxy-N-(3-hydroxypropyl)-3,3-dimethylbutanamide	131204	CC(C)(CO)[C@H](C(=O)NCCCO)O	SNPLKNRPJHDVJA-ZETCQYMHSA-N
2-(2-hydroxyethylamino)ethanol	8113	C(CO)NCCO	ZBCBWPMODOFKDW-UHFFFAOYSA-N
4-[(1R)-1-hydroxy-2-(methylamino)ethyl]benzene-1,2-diol	5816	CNC[C@@H](C1=CC(=C(C=C1)O)O)O	UCTWMZQNUQWSLP-VIFPVBQESA-N
(2S)-2-(3,4-dihydroxyphenyl)-5,7-dihydroxy-2,3-dihydrochromen-4-one	440735	C1[C@H](OC2=CC(=CC(=C2C1=O)O)O)C3=CC(=C(C=C3)O)O	SBHXYTNGIZCORC-ZDUSSCGKSA-N
5-[1-hydroxy-2-[1-(4-hydroxyphenyl)propan-2-ylamino]ethyl]benzene-1,3-diol	3343	CC(CC1=CC=C(C=C1)O)NCC(C2=CC(=CC(=C2)O)O)O	LSLYOANBFKQKPT-UHFFFAOYSA-N
2-amino-9-[(2R,3R,4S,5R)-3,4-dihydroxy-5-(hydroxymethyl)oxolan-2-yl]-1H-purin-6-one	135398635	C1=NC2=C(N1[C@H]3[C@@H]([C@@H]([C@H](O3)CO)O)O)N=C(NC2=O)N	NYHBQMYGNKIUIF-UUOKFMHZSA-N
(2S)-5,7-dihydroxy-2-(3-hydroxy-4-methoxyphenyl)-2,3-dihydrochromen-4-one	72281	COC1=C(C=C(C=C1)[C@@H]2CC(=O)C3=C(C=C(C=C3O2)O)O)O	AIONOLUJZLIMTK-AWEZNQCLSA-N
(8S,9S,10R,11S,13S,14S,17R)-11,17-dihydroxy-17-(2-hydroxyacetyl)-10,13-dimethyl-2,6,7,8,9,11,12,14,15,16-decahydro-1H-cyclopenta[a]phenanthren-3-one	5754	C[C@]12CCC(=O)C=C1CC[C@@H]3[C@@H]2[C@H](C[C@]4([C@H]3CC[C@@]4(C(=O)CO)O)C)O	JYGXADMDTFJGBT-VWUMJDOOSA-N
N-[[(5S)-3-(3-fluoro-4-morpholin-4-ylphenyl)-2-oxo-1,3-oxazolidin-5-yl]methyl]acetamide	441401	CC(=O)NC[C@H]1CN(C(=O)O1)C2=CC(=C(C=C2)N3CCOCC3)F	TYZROVQLWOKYKF-ZDUSSCGKSA-N
1-[4-(2-methoxyethyl)phenoxy]-3-(propan-2-ylamino)propan-2-ol	4171	CC(C)NCC(COC1=CC=C(C=C1)CCOC)O	IUBSYMUCCVWXPE-UHFFFAOYSA-N
(2S)-7-[(2S,3R,4S,5S,6R)-4,5-dihydroxy-6-(hydroxymethyl)-3-[(2S,3R,4R,5R,6S)-3,4,5-trihydroxy-6-methyloxan-2-yl]oxyoxan-2-yl]oxy-5-hydroxy-2-(4-hydroxyphenyl)-2,3-dihydrochromen-4-one	442428	C[C@H]1[C@@H]([C@H]([C@H]([C@@H](O1)O[C@@H]2[C@H]([C@@H]([C@H](O[C@H]2OC3=CC(=C4C(=O)C[C@H](OC4=C3)C5=CC=C(C=C5)O)O)CO)O)O)O)O)O	DFPMSGMNTNDNHN-ZPHOTFPESA-N
2-methyl-N-propan-2-ylpropan-2-amine	82023	CC(C)NC(C)(C)C	ZWXQPERWRDHCMZ-UHFFFAOYSA-N
(8S,9S,10R,11S,13S,14S,17R)-11,17-dihydroxy-17-(2-hydroxyacetyl)-10,13-dimethyl-7,8,9,11,12,14,15,16-octahydro-6H-cyclopenta[a]phenanthren-3-one	5755	C[C@]12C[C@@H]([C@H]3[C@H]([C@@H]1CC[C@@]2(C(=O)CO)O)CCC4=CC(=O)C=C[C@]34C)O	OIGNJSKKLXVSLS-VWUMJDOOSA-N
(E,3R,5S)-7-[4-(4-fluorophenyl)-2-[methyl(methylsulfonyl)amino]-6-propan-2-ylpyrimidin-5-yl]-3,5-dihydroxyhept-6-enoic acid	446157	CC(C)C1=NC(=NC(=C1/C=C/[C@H](C[C@H](CC(=O)O)O)O)C2=CC=C(C=C2)F)N(C)S(=O)(=O)C	BPRHUIZQVSMCRT-VEUZHWNKSA-N
1-isothiocyanato-4-methylsulfinylbutane	5350	CS(=O)CCCCN=C=S	SUVMJBTUFCVSAD-UHFFFAOYSA-N
2-[[(4R)-4-[(3R,5S,7R,8R,9S,10S,12S,13R,14S,17R)-3,7,12-trihydroxy-10,13-dimethyl-2,3,4,5,6,7,8,9,11,12,14,15,16,17-tetradecahydro-1H-cyclopenta[a]phenanthren-17-yl]pentanoyl]amino]ethanesulfonic acid	6675	C[C@H](CCC(=O)NCCS(=O)(=O)O)[C@H]1CC[C@@H]2[C@@]1([C@H](C[C@H]3[C@H]2[C@@H](C[C@H]4[C@@]3(CC[C@H](C4)O)C)O)O)C	WBWWGRHZICKQGZ-HZAMXZRMSA-N
2-[4-[[4-methyl-6-(1-methylbenzimidazol-2-yl)-2-propylbenzimidazol-1-yl]methyl]phenyl]benzoic acid	65999	CCCC1=NC2=C(N1CC3=CC=C(C=C3)C4=CC=CC=C4C(=O)O)C=C(C=C2C)C5=NC6=CC=CC=C6N5C	RMMXLENWKUUMAY-UHFFFAOYSA-N
(8R,9S,10R,13S,14S,17S)-17-hydroxy-10,13-dimethyl-1,2,6,7,8,9,11,12,14,15,16,17-dodecahydrocyclopenta[a]phenanthren-3-one	6013	C[C@]12CC[C@H]3[C@H]([C@@H]1CC[C@@H]2O)CCC4=CC(=O)CC[C@]34C	MUMGGOZAMZWBJJ-DYKIIFRCSA-N
(2S,3S)-2-amino-3-methylbutanedioic acid	440064	C[C@@H]([C@@H](C(=O)O)N)C(=O)O	LXRUAYBIUSUULX-HRFVKAFMSA-N
N,N-dibutylbutan-1-amine	7622	CCCCN(CCCC)CCCC	IMFACGCPASFAPR-UHFFFAOYSA-N
2-[bis(2-hydroxyethyl)amino]ethanol	7618	C(CO)N(CCO)CCO	GSEJCLTVZPLZKY-UHFFFAOYSA-N
N,N-dimethylmethanamine oxide	1145	C[N+](C)(C)[O-]	UYPYRKYUKCHHIB-UHFFFAOYSA-N
tris(2-chloroethyl) phosphate	8295	C(CCl)OP(=O)(OCCCl)OCCCl	HQUQLFOMPYWACS-UHFFFAOYSA-N
1-[3-(trifluoromethyl)phenyl]piperazine	4296	C1CN(CCN1)C2=CC=CC(=C2)C(F)(F)F	KKIMDKMETPPURN-UHFFFAOYSA-N
1-nitrosopyrrolidine	13591	C1CCN(C1)N=O	WNYADZVDBIBLJJ-UHFFFAOYSA-N
3-methyl-7H-purine-2,6-dione	70639	CN1C2=C(C(=O)NC1=O)NC=N2	GMSNIKWWOQHZGF-UHFFFAOYSA-N
4-hydroxybenzaldehyde	126	C1=CC(=CC=C1C=O)O	RGHHSNMVTDWUBI-UHFFFAOYSA-N
2-(4-methyl-1,3-thiazol-5-yl)ethanol	1136	CC1=C(SC=N1)CCO	BKAWJIRCKVUVED-UHFFFAOYSA-N
1,3-benzothiazole-2-sulfonic acid	30647	C1=CC=C2C(=C1)N=C(S2)S(=O)(=O)O	ZCXGMSGCBDSEOY-UHFFFAOYSA-N
(3aS,6aR,9aR,9bS)-3,6,9-trimethylidene-3a,4,5,6a,7,8,9a,9b-octahydroazuleno[4,5-b]furan-2-one	73174	C=C1CC[C@@H]2[C@@H]([C@@H]3[C@H]1CCC3=C)OC(=O)C2=C	NETSQGRTUNRXEO-XUXIUFHCSA-N
(3R,4S,5S,6R)-6-(hydroxymethyl)oxane-2,3,4,5-tetrol	5793	C([C@@H]1[C@H]([C@@H]([C@H](C(O1)O)O)O)O)O	WQZGKKKJIJFFOK-GASJEMHNSA-N
(8R,9S,13S,14S,17S)-13-methyl-6,7,8,9,11,12,14,15,16,17-decahydrocyclopenta[a]phenanthrene-3,17-diol	5757	C[C@]12CC[C@H]3[C@H]([C@@H]1CC[C@@H]2O)CCC4=C3C=CC(=C4)O	VOXZDWNPVJITMN-ZBRFXRBCSA-N
2-[[(4R)-4-[(3R,5R,8R,9S,10S,12S,13R,14S,17R)-3,12-dihydroxy-10,13-dimethyl-2,3,4,5,6,7,8,9,11,12,14,15,16,17-tetradecahydro-1H-cyclopenta[a]phenanthren-17-yl]pentanoyl]amino]acetic acid	3035026	C[C@H](CCC(=O)NCC(=O)O)[C@H]1CC[C@@H]2[C@@]1([C@H](C[C@H]3[C@H]2CC[C@H]4[C@@]3(CC[C@H](C4)O)C)O)C	WVULKSPCQVQLCU-BUXLTGKBSA-N
hexan-1-amine	8102	CCCCCCN	BMVXCPBXGZKUPN-UHFFFAOYSA-N
1H-indole-3-carbaldehyde	10256	C1=CC=C2C(=C1)C(=CN2)C=O	OLNJUISKUQQNIM-UHFFFAOYSA-N
pyridine-4-carboxylic acid	5922	C1=CN=CC=C1C(=O)O	TWBYWOBDOCUKOW-UHFFFAOYSA-N
3-(aminomethyl)-3,5,5-trimethylcyclohexan-1-amine	17857	CC1(CC(CC(C1)(C)CN)N)C	RNLHGQLZWXBQNY-UHFFFAOYSA-N
(2S)-2-amino-4-hydroxybutanoic acid	12647	C(CO)[C@@H](C(=O)O)N	UKAUYVFTDYCKQA-VKHMYHEASA-N
2-[2,6-dimethyl-N-(pyrazol-1-ylmethyl)anilino]-2-oxoethanesulfonic acid	86290102	CC1=C(C(=CC=C1)C)N(CN2C=CC=N2)C(=O)CS(=O)(=O)O	IPVCSECPEVHQOV-UHFFFAOYSA-N
(8R,9S,10R,13S,14S,17S)-17-hydroxy-13-methyl-2,6,7,8,9,10,11,12,14,15,16,17-dodecahydro-1H-cyclopenta[a]phenanthren-3-one	9904	C[C@]12CC[C@H]3[C@H]([C@@H]1CC[C@@H]2O)CCC4=CC(=O)CC[C@H]34	NPAGDVCDWIYMMC-IZPLOLCNSA-N
N-ethyl-4-methylbenzenesulfonamide	6637	CCNS(=O)(=O)C1=CC=C(C=C1)C	OHPZPBNDOVQJMH-UHFFFAOYSA-N
2-[3-(trifluoromethyl)anilino]pyridine-3-carboxylic acid	4488	C1=CC(=CC(=C1)NC2=C(C=CC=N2)C(=O)O)C(F)(F)F	JZFPYUNJRRFVQU-UHFFFAOYSA-N
(2S,3aS,7aS)-1-[(2S)-2-[[(2S)-1-ethoxy-1-oxopentan-2-yl]amino]propanoyl]-2,3,3a,4,5,6,7,7a-octahydroindole-2-carboxylic acid	107807	CCC[C@@H](C(=O)OCC)N[C@@H](C)C(=O)N1[C@H]2CCCC[C@H]2C[C@H]1C(=O)O	IPVQLZZIHOAWMC-QXKUPLGCSA-N
N,N-dimethyl-3-phenyl-3-pyridin-2-ylpropan-1-amine	4761	CN(C)CCC(C1=CC=CC=C1)C2=CC=CC=N2	IJHNSHDBIRRJRN-UHFFFAOYSA-N
(E)-3-(4-hydroxy-3,5-dimethoxyphenyl)prop-2-enoic acid	637775	COC1=CC(=CC(=C1O)OC)/C=C/C(=O)O	PCMORTLOPMLEFB-ONEGZZNKSA-N
triethyl 2-hydroxypropane-1,2,3-tricarboxylate	6506	CCOC(=O)CC(CC(=O)OCC)(C(=O)OCC)O	DOOTYTYQINUNNV-UHFFFAOYSA-N
5-[(3,4,5-trimethoxyphenyl)methyl]pyrimidine-2,4-diamine	5578	COC1=CC(=CC(=C1OC)OC)CC2=CN=C(N=C2N)N	IEDVJHCEMCRBQM-UHFFFAOYSA-N
(E)-1-[2,4-dihydroxy-6-methoxy-3-(3-methylbut-2-enyl)phenyl]-3-(4-hydroxyphenyl)prop-2-en-1-one	639665	CC(=CCC1=C(C(=C(C=C1O)OC)C(=O)/C=C/C2=CC=C(C=C2)O)O)C	ORXQGKIUCDPEAJ-YRNVUSSQSA-N
2-[(4-tert-butyl-2,6-dimethylphenyl)methyl]-4,5-dihydro-1H-imidazole	5709	CC1=CC(=CC(=C1CC2=NCCN2)C)C(C)(C)C	HUCJFAOMUPXHDK-UHFFFAOYSA-N
1,3-dicyclohexylthiourea	727200	C1CCC(CC1)NC(=S)NC2CCCCC2	KAJICSGLHKRDLN-UHFFFAOYSA-N
1,2-diphenylguanidine	7594	C1=CC=C(C=C1)NC(=NC2=CC=CC=C2)N	OWRCNXZUPFZXOS-UHFFFAOYSA-N
1,4-diaminoanthracene-9,10-dione	31420	C1=CC=C2C(=C1)C(=O)C3=C(C=CC(=C3C2=O)N)N	FBMQNRKSAWNXBT-UHFFFAOYSA-N
12-hydroxyoctadecanoic acid	7789	CCCCCCC(CCCCCCCCCCC(=O)O)O	ULQISTXYYBZJSJ-UHFFFAOYSA-N
(NE)-N-[1-[(6-chloropyridin-3-yl)methyl]imidazolidin-2-ylidene]nitramide	86418	C1CN(/C(=N/[N+](=O)[O-])/N1)CC2=CN=C(C=C2)Cl	YWTYJOPNNQFBPC-UHFFFAOYSA-N
1-dodecylpyrrolidin-2-one	62459	CCCCCCCCCCCCN1CCCC1=O	NJPQAIBZIHNJDO-UHFFFAOYSA-N
2H-benzotriazole	7220	C1=CC2=NNN=C2C=C1	QRUDEWIWKLJBPS-UHFFFAOYSA-N
1-hydroxybenzotriazole	75771	C1=CC=C2C(=C1)N=NN2O	ASOKPJOREAFHNY-UHFFFAOYSA-N
naphthalene-1-sulfonic acid	6812	C1=CC=C2C(=C1)C=CC=C2S(=O)(=O)O	PSZYNBSKGUBXEH-UHFFFAOYSA-N
naphthalen-1-ol	7005	C1=CC=C2C(=C1)C=CC=C2O	KJCVRFUGPWSIIH-UHFFFAOYSA-N
1-octylpyrrolidin-2-one	3033871	CCCCCCCCN1CCCC1=O	WPPOGHDFAVQKLN-UHFFFAOYSA-N
2-(3-phenylpropyl)pyridine	459494	C1=CC=C(C=C1)CCCC2=CC=CC=N2	JJJPNTQYUJPWGQ-UHFFFAOYSA-N
2-(benzenesulfonyl)aniline	77956	C1=CC=C(C=C1)S(=O)(=O)C2=CC=CC=C2N	JBCUKQQIWSWEOK-UHFFFAOYSA-N
bis(2,4-dihydroxyphenyl)methanone	8571	C1=CC(=C(C=C1O)O)C(=O)C2=C(C=C(C=C2)O)O	WXNRYSGJLQFHBR-UHFFFAOYSA-N
2-[(2-hydroxyphenyl)methyl]phenol	75575	C1=CC=C(C(=C1)CC2=CC=CC=C2O)O	MQCPOLNSJCWPGT-UHFFFAOYSA-N
2,4-dichlorophenol	8449	C1=CC(=C(C=C1Cl)Cl)O	HFZWRUODUSTPEG-UHFFFAOYSA-N
2,4-dinitrophenol	1493	C1=CC(=C(C=C1[N+](=O)[O-])[N+](=O)[O-])O	UFBJCMHMOXMLKC-UHFFFAOYSA-N
2,5-dichlorophenol	66	C1=CC(=C(C=C1Cl)O)Cl	RANCECPPZPIPNO-UHFFFAOYSA-N
2-[2,2-bis(hydroxymethyl)butoxymethyl]-2-ethylpropane-1,3-diol	90038	CCC(CO)(CO)COCC(CC)(CO)CO	WMYINDVYGQKYMI-UHFFFAOYSA-N
N,N-dimethyldecan-1-amine oxide	62452	CCCCCCCCCC[N+](C)(C)[O-]	ZRKZFNZPJKEWPC-UHFFFAOYSA-N
1-naphthalen-2-ylethanone	7122	CC(=O)C1=CC2=CC=CC=C2C=C1	XSAYZAUNJMRRIR-UHFFFAOYSA-N
6-methoxy-1,3-benzothiazol-2-amine	15630	COC1=CC2=C(C=C1)N=C(S2)N	KZHGPDSVHSDCMX-UHFFFAOYSA-N
naphthalen-2-amine	7057	C1=CC=C2C=C(C=CC2=C1)N	JBIJLHTVPXGSAM-UHFFFAOYSA-N
2-ethylhexyl diphenyl phosphate	14716	CCCCC(CC)COP(=O)(OC1=CC=CC=C1)OC2=CC=CC=C2	CGSLYBDCEGBZCG-UHFFFAOYSA-N
2-formylbenzenesulfonic acid	7049	C1=CC=C(C(=C1)C=O)S(=O)(=O)O	SHHKMWMIKILKQW-UHFFFAOYSA-N
1,3-dihydrobenzimidazole-2-thione	707035	C1=CC=C2C(=C1)NC(=S)N2	YHMYGUUIMTVXNW-UHFFFAOYSA-N
2-methyl-4,6-dinitrophenol	10800	CC1=CC(=CC(=C1O)[N+](=O)[O-])[N+](=O)[O-]	ZXVONLUNISGICL-UHFFFAOYSA-N
naphthalen-2-ol	8663	C1=CC=C2C=C(C=CC2=C1)O	JWAZRIHNYRIHIV-UHFFFAOYSA-N
2-phenylphenol	7017	C1=CC=C(C=C1)C2=CC=CC=C2O	LLEMOWNGBBNAJR-UHFFFAOYSA-N
N-[3-(dimethylamino)propyl]dodecanamide	51392	CCCCCCCCCCCC(=O)NCCCN(C)C	TWMFGCHRALXDAR-UHFFFAOYSA-N
N-ethyl-5-methyl-2-propan-2-ylcyclohexane-1-carboxamide	62907	CCNC(=O)C1CC(CCC1C(C)C)C	VUNOFAIHSALQQH-UHFFFAOYSA-N
3-hydroxynaphthalene-2-carboxylic acid	7104	C1=CC=C2C=C(C(=CC2=C1)C(=O)O)O	ALKYHXVLJMQRLQ-UHFFFAOYSA-N
4-(3-phenylpropyl)pyridine	74937	C1=CC=C(C=C1)CCCC2=CC=NC=C2	AQIIVEISJBBUCR-UHFFFAOYSA-N
4-(4-hydroxyphenyl)sulfonylphenol	6626	C1=CC(=CC=C1O)S(=O)(=O)C2=CC=C(C=C2)O	VPWNQTHUCYMVMZ-UHFFFAOYSA-N
2-(2-ethylhexoxycarbonyl)benzoic acid	20393	CCCCC(CC)COC(=O)C1=CC=CC=C1C(=O)O	DJDSLBVSSOQSLW-UHFFFAOYSA-N
2-(4-chlorophenoxy)acetic acid	26229	C1=CC(=CC=C1OCC(=O)O)Cl	SODPIMGUZLOIPE-UHFFFAOYSA-N
4-cyanobenzoic acid	12087	C1=CC(=CC=C1C#N)C(=O)O	ADCUEPOHPCPMCE-UHFFFAOYSA-N
1-(4-hydroxyphenyl)ethanone	7469	CC(=O)C1=CC=C(C=C1)O	TXFPEBPIARQUIG-UHFFFAOYSA-N
5-methyl-2-benzofuran-1,3-dione	88069	CC1=CC2=C(C=C1)C(=O)OC2=O	ZOXBWJMCXHTKNU-UHFFFAOYSA-N
4-nitrobenzoic acid	6108	C1=CC(=CC=C1C(=O)O)[N+](=O)[O-]	OTLNPYWUJOZPPA-UHFFFAOYSA-N
4-nitrophenol	980	C1=CC(=CC=C1[N+](=O)[O-])O	BTJIUGUIPKRLHP-UHFFFAOYSA-N
4-phenoxyphenol	13254	C1=CC=C(C=C1)OC2=CC=C(C=C2)O	ZSBDGXGICLIJGD-UHFFFAOYSA-N
ethyl 3-[acetyl(butyl)amino]propanoate	104150	CCCCN(CCC(=O)OCC)C(=O)C	VZRKEAFHFMSHCD-UHFFFAOYSA-N
2-[4-(diethylamino)-2-hydroxybenzoyl]benzoic acid	79878	CCN(CC)C1=CC(=C(C=C1)C(=O)C2=CC=CC=C2C(=O)O)O	FQNKTJPBXAZUGC-UHFFFAOYSA-N
1-cyclohexylpyrrolidin-2-one	81278	C1CCC(CC1)N2CCCC2=O	PZYDAVFRVJXFHS-UHFFFAOYSA-N
tributyl 2-acetyloxypropane-1,2,3-tricarboxylate	6505	CCCCOC(=O)CC(CC(=O)OCCCC)(C(=O)OCCCC)OC(=O)C	QZCLKYGREBVARF-UHFFFAOYSA-N
7-(diethylamino)-4-methylchromen-2-one	7050	CCN(CC)C1=CC2=C(C=C1)C(=CC(=O)O2)C	AFYCEAFSNDLKSX-UHFFFAOYSA-N
4-[(4-amino-3-methylphenyl)methyl]-2-methylaniline	13283	CC1=C(C=CC(=C1)CC2=CC(=C(C=C2)N)C)N	WECDUOXQLAIPQW-UHFFFAOYSA-N
quinolin-8-ol	1923	C1=CC2=C(C(=C1)O)N=CC=C2	MCJGNVYPOGVAJF-UHFFFAOYSA-N
9-ethyl-3-nitrocarbazole	66573	CCN1C2=C(C=C(C=C2)[N+](=O)[O-])C3=CC=CC=C31	WONHLSYSHMRRGO-UHFFFAOYSA-N
3,5-diamino-6-chloro-N-(diaminomethylidene)pyrazine-2-carboxamide	16231	C1(=C(N=C(C(=N1)Cl)N)N)C(=O)N=C(N)N	XSDQTOBWRPYKKA-UHFFFAOYSA-N
(8R,9S,10R,13S,14S)-10,13-dimethyl-2,6,7,8,9,11,12,14,15,16-decahydro-1H-cyclopenta[a]phenanthrene-3,17-dione	6128	C[C@]12CCC(=O)C=C1CC[C@@H]3[C@@H]2CC[C@]4([C@H]3CCC4=O)C	AEMFNILZOJDQLW-QAGGRKNESA-N
(3R,5R)-7-[2-(4-fluorophenyl)-3-phenyl-4-(phenylcarbamoyl)-5-propan-2-ylpyrrol-1-yl]-3,5-dihydroxyheptanoic acid	60823	CC(C)C1=C(C(=C(N1CC[C@H](C[C@H](CC(=O)O)O)O)C2=CC=C(C=C2)F)C3=CC=CC=C3)C(=O)NC4=CC=CC=C4	XUKUURHRXDUEBC-KAYWLYCHSA-N
4-N-ethyl-6-methoxy-2-N-propan-2-yl-1,3,5-triazine-2,4-diamine	15359	CCNC1=NC(=NC(=N1)OC)NC(C)C	PXWUKZGIHQRDHL-UHFFFAOYSA-N
azacyclotridecan-2-one	13690	C1CCCCCC(=O)NCCCCC1	JHWNWJKBPDFINM-UHFFFAOYSA-N
4-azido-6-methylsulfanyl-N-propan-2-yl-1,3,5-triazin-2-amine	3032472	CC(C)NC1=NC(=NC(=N1)SC)N=[N+]=[N-]	AFIIBUOYKYSPKB-UHFFFAOYSA-N
2,2-dioxo-3-propan-2-yl-1H-2lambda6,1,3-benzothiadiazin-4-one	2328	CC(C)N1C(=O)C2=CC=CC=C2NS1(=O)=O	ZOMSMJKLGFBRBS-UHFFFAOYSA-N
benzenesulfonic acid	7371	C1=CC=C(C=C1)S(=O)(=O)O	SRSXLGNVWSONIS-UHFFFAOYSA-N
6-phenyl-1,3,5-triazine-2,4-diamine	7064	C1=CC=C(C=C1)C2=NC(=NC(=N2)N)N	GZVHEAJQGPRDLQ-UHFFFAOYSA-N
4-methoxyfuro[3,2-g]chromen-7-one	2355	COC1=C2C=CC(=O)OC2=CC3=C1C=CO3	BGEBZHIAGXMEMV-UHFFFAOYSA-N
2-[4-[2-[(4-chlorobenzoyl)amino]ethyl]phenoxy]-2-methylpropanoic acid	39042	CC(C)(C(=O)O)OC1=CC=C(C=C1)CCNC(=O)C2=CC=C(C=C2)Cl	IIBYAHWJQTYFKB-UHFFFAOYSA-N
N-[4-cyano-3-(trifluoromethyl)phenyl]-3-(4-fluorophenyl)sulfonyl-2-hydroxy-2-methylpropanamide	2375	CC(CS(=O)(=O)C1=CC=C(C=C1)F)(C(=O)NC2=CC(=C(C=C2)C#N)C(F)(F)F)O	LKJPYSCBVHEWIU-UHFFFAOYSA-N
bis(2-methoxyethyl) benzene-1,2-dicarboxylate	8344	COCCOC(=O)C1=CC=CC=C1C(=O)OCCOC	HSUIVCLOAAJSRE-UHFFFAOYSA-N
5-bromo-3-butan-2-yl-6-methyl-1H-pyrimidine-2,4-dione	9411	CCC(C)N1C(=O)C(=C(NC1=O)C)Br	CTSLUCNDVMMDHG-UHFFFAOYSA-N
2-(tert-butylamino)-1-(3-chlorophenyl)propan-1-one	444	CC(C(=O)C1=CC(=CC=C1)Cl)NC(C)(C)C	SNPPWIUOZRMYNY-UHFFFAOYSA-N
N-butan-2-yl-4-tert-butyl-2,6-dinitroaniline	36565	CCC(C)NC1=C(C=C(C=C1[N+](=O)[O-])C(C)(C)C)[N+](=O)[O-]	SPNQRCTZKIBOAX-UHFFFAOYSA-N
1,3,7-trimethylpurine-2,6-dione	2519	CN1C=NC2=C1C(=O)N(C(=O)N2C)C	RYYVLZVUVIJVGH-UHFFFAOYSA-N
[1-(ethylamino)-1-oxopropan-2-yl] N-phenylcarbamate	27689	CCNC(=O)C(C)OC(=O)NC1=CC=CC=C1	AMRQXHFXNZFDCH-UHFFFAOYSA-N
6-methyl-N-phenyl-2,3-dihydro-1,4-oxathiine-5-carboxamide	21307	CC1=C(SCCO1)C(=O)NC2=CC=CC=C2	GYSSRZJIHXQEHQ-UHFFFAOYSA-N
2-[2-[4-[(4-chlorophenyl)-phenylmethyl]piperazin-1-yl]ethoxy]acetic acid	2678	C1CN(CCN1CCOCC(=O)O)C(C2=CC=CC=C2)C3=CC=C(C=C3)Cl	ZKLPARSLTMPFCP-UHFFFAOYSA-N
2,2-dichloro-N-[(1R,2R)-1,3-dihydroxy-1-(4-nitrophenyl)propan-2-yl]acetamide	5959	C1=CC(=CC=C1[C@H]([C@@H](CO)NC(=O)C(Cl)Cl)O)[N+](=O)[O-]	WIIZWVCIJKGZOK-RKDXNWHRSA-N
5,7-dihydroxy-2-phenylchromen-4-one	5281607	C1=CC=C(C=C1)C2=CC(=O)C3=C(C=C(C=C3O2)O)O	RTIXKCRFFJGDFG-UHFFFAOYSA-N
2-phenylquinoline-4-carboxylic acid	8593	C1=CC=C(C=C1)C2=NC3=CC=CC=C3C(=C2)C(=O)O	YTRMTPPVNRALON-UHFFFAOYSA-N
5,7-dimethoxychromen-2-one	2775	COC1=CC2=C(C=CC(=O)O2)C(=C1)OC	NXJCRELRQHZBQA-UHFFFAOYSA-N
2-(4-chlorophenoxy)-2-methylpropanoic acid	2797	CC(C)(C(=O)O)OC1=CC=C(C=C1)Cl	TXCGAZHTZHNUAI-UHFFFAOYSA-N
(8S,9S,10R,11S,13S,14S,17S)-11-hydroxy-17-(2-hydroxyacetyl)-10,13-dimethyl-1,2,6,7,8,9,11,12,14,15,16,17-dodecahydrocyclopenta[a]phenanthren-3-one	5753	C[C@]12CCC(=O)C=C1CC[C@@H]3[C@@H]2[C@H](C[C@]4([C@H]3CC[C@@H]4C(=O)CO)C)O	OMFXVFTZEKFJBZ-HJTSIMOOSA-N
2-[[4-chloro-6-(ethylamino)-1,3,5-triazin-2-yl]amino]-2-methylpropanenitrile	30773	CCNC1=NC(=NC(=N1)Cl)NC(C)(C)C#N	MZZBPDKVEFVLFF-UHFFFAOYSA-N
6-chloro-2-N-ethyl-1,3,5-triazine-2,4-diamine	13878	CCNC1=NC(=NC(=N1)N)Cl	IVENSCMCQBJAKW-UHFFFAOYSA-N
dibutyl benzene-1,2-dicarboxylate	3026	CCCCOC(=O)C1=CC=CC=C1C(=O)OCCCC	DOIRQSBPFJWKBE-UHFFFAOYSA-N
bis(2-methylpropyl) benzene-1,2-dicarboxylate	6782	CC(C)COC(=O)C1=CC=CC=C1C(=O)OCC(C)C	MGWAVDBGNNKXQV-UHFFFAOYSA-N
2-ethyl-4-[(4-phenoxyphenoxy)methyl]-1,3-dioxolane	4578030	CCC1OCC(O1)COC2=CC=C(C=C2)OC3=CC=CC=C3	ZDOOQPFIGYHZFV-UHFFFAOYSA-N
dipentyl benzene-1,2-dicarboxylate	8561	CCCCCOC(=O)C1=CC=CC=C1C(=O)OCCCCC	IPKKHRVROFYTEK-UHFFFAOYSA-N
2,2-diphenylacetonitrile	6837	C1=CC=C(C=C1)C(C#N)C2=CC=CC=C2	NEBPTMCRLHKPOB-UHFFFAOYSA-N
dipropyl benzene-1,2-dicarboxylate	8559	CCCOC(=O)C1=CC=CC=C1C(=O)OCCC	MQHNKCZKNAJROC-UHFFFAOYSA-N
3-(3,4-dichlorophenyl)-1,1-dimethylurea	3120	CN(C)C(=O)NC1=CC(=C(C=C1)Cl)Cl	XMTQQYYKAHVGBJ-UHFFFAOYSA-N
5-(dithiolan-3-yl)pentanoic acid	864	C1CSSC1CCCCC(=O)O	AGBQKNBQESQNJD-UHFFFAOYSA-N
2,5-dihydroxybenzenesulfonic acid	17507	C1=CC(=C(C=C1O)S(=O)(=O)O)O	IKQCSJBQLWJEPU-UHFFFAOYSA-N
dodecanedioic acid	12736	C(CCCCCC(=O)O)CCCCC(=O)O	TVIDDXQYHWJXFK-UHFFFAOYSA-N
2-O-(2-ethoxy-2-oxoethyl) 1-O-ethyl benzene-1,2-dicarboxylate	6785	CCOC(=O)COC(=O)C1=CC=CC=C1C(=O)OCC	PZBLUWVMZMXIKZ-UHFFFAOYSA-N
5-amino-1-[2,6-dichloro-4-(trifluoromethyl)phenyl]-4-(trifluoromethylsulfinyl)pyrazole-3-carbonitrile	3352	C1=C(C=C(C(=C1Cl)N2C(=C(C(=N2)C#N)S(=O)C(F)(F)F)N)Cl)C(F)(F)F	ZOCSXAVNDGMNBV-UHFFFAOYSA-N
propan-2-yl 2-(N-benzoyl-3-chloro-4-fluoroanilino)propanoate	40520	CC(C)OC(=O)C(C)N(C1=CC(=C(C=C1)F)Cl)C(=O)C2=CC=CC=C2	IKVXBIIHQGXQRQ-UHFFFAOYSA-N
2-(2,4-difluorophenyl)-1,3-bis(1,2,4-triazol-1-yl)propan-2-ol	3365	C1=CC(=C(C=C1F)F)C(CN2C=NC=N2)(CN3C=NC=N3)O	RFHAOTPXVQNOHP-UHFFFAOYSA-N
ethyl 2-[2-chloro-4-fluoro-5-[5-methyl-6-oxo-4-(trifluoromethyl)pyridazin-1-yl]phenoxy]acetate	3083546	CCOC(=O)COC1=C(C=C(C(=C1)N2C(=O)C(=C(C=N2)C(F)(F)F)C)F)Cl	DNUAYCRATWAJQE-UHFFFAOYSA-N
3',6'-dihydroxyspiro[2-benzofuran-3,9'-xanthene]-1-one	16850	C1=CC=C2C(=C1)C(=O)OC23C4=C(C=C(C=C4)O)OC5=C3C=CC(=C5)O	GNBHRKFJIUUOQI-UHFFFAOYSA-N
(6S,8S,9R,10S,11S,13S,14S,17R)-17-acetyl-9-fluoro-11,17-dihydroxy-6,10,13-trimethyl-6,7,8,11,12,14,15,16-octahydrocyclopenta[a]phenanthren-3-one	9878	C[C@H]1C[C@H]2[C@@H]3CC[C@@]([C@]3(C[C@@H]([C@@]2([C@@]4(C1=CC(=O)C=C4)C)F)O)C)(C(=O)C)O	FAOZLTXFLGPHNG-KNAQIMQKSA-N
[(3R,4aR,5S,6S,6aS,10S,10aR,10bS)-3-ethenyl-6,10,10b-trihydroxy-3,4a,7,7,10a-pentamethyl-1-oxo-5,6,6a,8,9,10-hexahydro-2H-benzo[f]chromen-5-yl] acetate	47936	CC(=O)O[C@H]1[C@H]([C@@H]2[C@]([C@H](CCC2(C)C)O)([C@@]3([C@@]1(O[C@@](CC3=O)(C)C=C)C)O)C)O	OHCQJHSOBUTRHG-KGGHGJDLSA-N
(E)-but-2-enedioic acid	444972	C(=C/C(=O)O)\\C(=O)O	VZCYOOQTPOCHFL-OWOJBTEDSA-N
4-chloro-2-(furan-2-ylmethylamino)-5-sulfamoylbenzoic acid	3440	C1=COC(=C1)CNC2=CC(=C(C=C2C(=O)O)S(=O)(=O)N)Cl	ZZUFCTLCJUWOSV-UHFFFAOYSA-N
(1R,2R,5S,8S,9S,10R,11S,12S)-5,12-dihydroxy-11-methyl-6-methylidene-16-oxo-15-oxapentacyclo[9.3.2.15,8.01,10.02,8]heptadec-13-ene-9-carboxylic acid	6466	C[C@@]12[C@H](C=C[C@@]3([C@@H]1[C@@H]([C@]45[C@H]3CC[C@](C4)(C(=C)C5)O)C(=O)O)OC2=O)O	IXORZMNAPKEEDV-OBDJNFEBSA-N
N'-benzoyl-N'-tert-butyl-4-chlorobenzohydrazide	114994	CC(C)(C)N(C(=O)C1=CC=CC=C1)NC(=O)C2=CC=C(C=C2)Cl	CNKHSLKYRMDDNQ-UHFFFAOYSA-N
heptyl 4-hydroxybenzoate	14138	CCCCCCCOC(=O)C1=CC=C(C=C1)O	ZTJORNVITHUQJA-UHFFFAOYSA-N
6-chloro-1,1-dioxo-3,4-dihydro-2H-1lambda6,2,4-benzothiadiazine-7-sulfonamide	3639	C1NC2=CC(=C(C=C2S(=O)(=O)N1)S(=O)(=O)N)Cl	JZUFKLXOESDKRF-UHFFFAOYSA-N
[(8R,9S,10R,13S,14S,17R)-17-acetyl-10,13-dimethyl-3-oxo-2,6,7,8,9,11,12,14,15,16-decahydro-1H-cyclopenta[a]phenanthren-17-yl] hexanoate	169870	CCCCCC(=O)O[C@@]1(CC[C@@H]2[C@@]1(CC[C@H]3[C@H]2CCC4=CC(=O)CC[C@]34C)C)C(=O)C	DOMWKUIIPQCAJU-LJHIYBGHSA-N
2-[2-[4-[(4-chlorophenyl)-phenylmethyl]piperazin-1-yl]ethoxy]ethanol	3658	C1CN(CCN1CCOCCO)C(C2=CC=CC=C2)C3=CC=C(C=C3)Cl	ZQDWXGKKHFNSQK-UHFFFAOYSA-N
butan-2-yl 2-(2-hydroxyethyl)piperidine-1-carboxylate	125098	CCC(C)OC(=O)N1CCCCC1CCO	QLHULAHOXSSASE-UHFFFAOYSA-N
N,3-bis(2-chloroethyl)-2-oxo-1,3,2lambda5-oxazaphosphinan-2-amine	3690	C1CN(P(=O)(OC1)NCCCl)CCCl	HOMGKSMUEGBAAB-UHFFFAOYSA-N
1-[2-(2,4-dichlorophenyl)-2-prop-2-enoxyethyl]imidazole	37175	C=CCOC(CN1C=CN=C1)C2=C(C=C(C=C2)Cl)Cl	PZBPKYOVPCNPJY-UHFFFAOYSA-N
2-(4-methyl-5-oxo-4-propan-2-yl-1H-imidazol-2-yl)quinoline-3-carboxylic acid	54739	CC(C)C1(C(=O)NC(=N1)C2=NC3=CC=CC=C3C=C2C(=O)O)C	CABMTIJINOIHOD-UHFFFAOYSA-N
2-[(4-chlorophenyl)methyl]-5-propan-2-yl-1-(1,2,4-triazol-1-ylmethyl)cyclopentan-1-ol	86211	CC(C)C1CCC(C1(CN2C=NC=N2)O)CC3=CC=C(C=C3)Cl	QTYCMDBMOLSEAM-UHFFFAOYSA-N
(5-chloro-1-propan-2-yl-1,2,4-triazol-3-yl)oxy-diethoxy-sulfanylidene-lambda5-phosphane	39223	CCOP(=S)(OCC)OC1=NN(C(=N1)Cl)C(C)C	XRHGWAGWAHHFLF-UHFFFAOYSA-N
2,6-dimethoxy-N-[3-(3-methylpentan-3-yl)-1,2-oxazol-5-yl]benzamide	73672	CCC(C)(CC)C1=NOC(=C1)NC(=O)C2=C(C=CC=C2OC)OC	PMHURSZHKKJGBM-UHFFFAOYSA-N
3,5,7-trihydroxy-2-(4-hydroxyphenyl)chromen-4-one	5280863	C1=CC(=CC=C1C2=C(C(=O)C3=C(C=C(C=C3O2)O)O)O)O	IYRMWMYZSQPJKC-UHFFFAOYSA-N
N-(furan-2-ylmethyl)-7H-purin-6-amine	3830	C1=COC(=C1)CNC2=NC=NC3=C2NC=N3	QANMHLXAZMSUEX-UHFFFAOYSA-N
2-hydroxy-5-[1-hydroxy-2-(4-phenylbutan-2-ylamino)ethyl]benzamide	3869	CC(CCC1=CC=CC=C1)NCC(C2=CC(=C(C=C2)O)C(=O)N)O	SGUAFYQXFOLMHL-UHFFFAOYSA-N
1-dodecylazepan-2-one	42981	CCCCCCCCCCCCN1CCCCCC1=O	AXTGDCSMTYGJND-UHFFFAOYSA-N
5-methyl-N-[4-(trifluoromethyl)phenyl]-1,2-oxazole-4-carboxamide	3899	CC1=C(C=NO1)C(=O)NC2=CC=C(C=C2)C(F)(F)F	VHOGYURTWQBHIL-UHFFFAOYSA-N
(4R)-4-[(3R,5R,8R,9S,10S,13R,14S,17R)-3-hydroxy-10,13-dimethyl-2,3,4,5,6,7,8,9,11,12,14,15,16,17-tetradecahydro-1H-cyclopenta[a]phenanthren-17-yl]pentanoic acid	9903	C[C@H](CCC(=O)O)[C@H]1CC[C@@H]2[C@@]1(CC[C@H]3[C@H]2CC[C@H]4[C@@]3(CC[C@H](C4)O)C)C	SMEROWZSTRWXGI-HVATVPOCSA-N
ethyl 4-(13-chloro-4-azatricyclo[9.4.0.03,8]pentadeca-1(11),3(8),4,6,12,14-hexaen-2-ylidene)piperidine-1-carboxylate	3957	CCOC(=O)N1CCC(=C2C3=C(CCC4=C2N=CC=C4)C=C(C=C3)Cl)CC1	JCCNYMKQOSZNPW-UHFFFAOYSA-N
2-(4-chloro-2-methylphenoxy)acetic acid	7204	CC1=C(C=CC(=C1)Cl)OCC(=O)O	WHKUVVPPKQRRBV-UHFFFAOYSA-N
methyl 2-(N-(2-methoxyacetyl)-2,6-dimethylanilino)propanoate	42586	CC1=C(C(=CC=C1)C)N(C(C)C(=O)OC)C(=O)COC	ZQEIXNIJLIKNTD-UHFFFAOYSA-N
2,4,5-trimethyl-N-phenylfuran-3-carboxamide	34313	CC1=C(OC(=C1C(=O)NC2=CC=CC=C2)C)C	ZWJNEYVWPYIKMB-UHFFFAOYSA-N
9-methoxyfuro[3,2-g]chromen-7-one	4114	COC1=C2C(=CC3=C1OC=C3)C=CC(=O)O2	QXKHYNVANLEOEG-UHFFFAOYSA-N
2-[[4-(dimethylamino)phenyl]diazenyl]benzoic acid	10303	CN(C)C1=CC=C(C=C1)N=NC2=CC=CC=C2C(=O)O	CEQFOVLGLXCDCX-UHFFFAOYSA-N
2-(2-methyl-5-nitroimidazol-1-yl)ethanol	4173	CC1=NC=C(N1CCO)[N+](=O)[O-]	VAOCPAMSLUNLGC-UHFFFAOYSA-N
2-phenylmethoxycarbonylbenzoic acid	31736	C1=CC=C(C=C1)COC(=O)C2=CC=CC=C2C(=O)O	XIKIUQUXDNHBFR-UHFFFAOYSA-N
2-methyl-1-nitro-3-(oxolan-3-ylmethyl)guanidine	197701	CN=C(NCC1CCOC1)N[N+](=O)[O-]	YKBZOVFACRVRJN-UHFFFAOYSA-N
naphthalene-2-sulfonic acid	8420	C1=CC=C2C=C(C=CC2=C1)S(=O)(=O)O	KVBGVZZKJNLNJU-UHFFFAOYSA-N
pyridine-3-carboxamide	936	C1=CC(=CN=C1)C(=O)N	DFPAKSUCGFBDDF-UHFFFAOYSA-N
pyridine-3-carboxylic acid	938	C1=CC(=CN=C1)C(=O)O	PVNIIMVLHYAWGP-UHFFFAOYSA-N
N-(4-nitro-2-phenoxyphenyl)methanesulfonamide	4495	CS(=O)(=O)NC1=C(C=C(C=C1)[N+](=O)[O-])OC2=CC=CC=C2	HYWYRSMBCFDLJT-UHFFFAOYSA-N
2-[dodecanoyl(methyl)amino]acetic acid	7348	CCCCCCCCCCCC(=O)N(C)CC(=O)O	BACYUWVYYTXETD-UHFFFAOYSA-N
2-[dodecyl(2-hydroxyethyl)amino]ethanol	352309	CCCCCCCCCCCCN(CCO)CCO	NKFNBVMJTSYZDV-UHFFFAOYSA-N
N-methyl-2,2-diphenylacetamide	70381	CNC(=O)C(C1=CC=CC=C1)C2=CC=CC=C2	DIZKGJLRHOCMTP-UHFFFAOYSA-N
N-[(4-hydroxy-3-methoxyphenyl)methyl]nonanamide	2998	CCCCCCCCC(=O)NCC1=CC(=C(C=C1)O)OC	RGOVYLWUIBMPGK-UHFFFAOYSA-N
4-[4-(3,4-dihydroxyphenyl)-2,3-dimethylbutyl]benzene-1,2-diol	4534	CC(CC1=CC(=C(C=C1)O)O)C(C)CC2=CC(=C(C=C2)O)O	HCZKYJDFEPMADG-UHFFFAOYSA-N
(8R,9S,10R,13S,14S,17R)-17-ethynyl-17-hydroxy-13-methyl-1,2,6,7,8,9,10,11,12,14,15,16-dodecahydrocyclopenta[a]phenanthren-3-one	6230	C[C@]12CC[C@H]3[C@H]([C@@H]1CC[C@]2(C#C)O)CCC4=CC(=O)CC[C@H]34	VIKNJXKGJWUCNN-XGXHKTLJSA-N
(2-hydroxy-4-octoxyphenyl)-phenylmethanone	15797	CCCCCCCCOC1=CC(=C(C=C1)C(=O)C2=CC=CC=C2)O	QUAMTGJKVDWJEQ-UHFFFAOYSA-N
octyl 3,4,5-trihydroxybenzoate	61253	CCCCCCCCOC(=O)C1=CC(=C(C(=C1)O)O)O	NRPKURNSADTHLJ-UHFFFAOYSA-N
octylphosphonic acid	78452	CCCCCCCCP(=O)(O)O	NJGCRMAPOWGWMW-UHFFFAOYSA-N
7-chloro-3-hydroxy-5-phenyl-1,3-dihydro-1,4-benzodiazepin-2-one	4616	C1=CC=C(C=C1)C2=NC(C(=O)NC3=C2C=C(C=C3)Cl)O	ADIMAYPTOBDMTL-UHFFFAOYSA-N
6-methyl-4,4-dioxo-N-phenyl-2,3-dihydro-1,4-oxathiine-5-carboxamide	21330	CC1=C(S(=O)(=O)CCO1)C(=O)NC2=CC=CC=C2	AMEKQAFGQBKLKX-UHFFFAOYSA-N
1,7-dihydropyrazolo[3,4-d]pyrimidine-4,6-dione	135398752	C1=NNC2=C1C(=O)NC(=O)N2	HXNFUBHNUDHIGC-UHFFFAOYSA-N
N-benzyl-N-methylprop-2-yn-1-amine	4688	CN(CC#C)CC1=CC=CC=C1	DPWPWRLQFGFJFI-UHFFFAOYSA-N
2-[2-[2-[2-(2-hydroxyethoxy)ethoxy]ethoxy]ethoxy]ethanol	62551	C(COCCOCCOCCOCCO)O	JLFNLZLINWHATN-UHFFFAOYSA-N
3,3-bis(4-hydroxyphenyl)-2-benzofuran-1-one	4764	C1=CC=C2C(=C1)C(=O)OC2(C3=CC=C(C=C3)O)C4=CC=C(C=C4)O	KJFMBFZCATUALV-UHFFFAOYSA-N
2-[bis(4-hydroxyphenyl)methyl]benzoic acid	66494	C1=CC=C(C(=C1)C(C2=CC=C(C=C2)O)C3=CC=C(C=C3)O)C(=O)O	FFFPYJTVNSSLBQ-UHFFFAOYSA-N
[(3aR,8bS)-3,4,8b-trimethyl-2,3a-dihydro-1H-pyrrolo[2,3-b]indol-7-yl] N-methylcarbamate	5983	C[C@@]12CCN([C@@H]1N(C3=C2C=C(C=C3)OC(=O)NC)C)C	PIJVFDBKTWXHHD-HIFRSBDPSA-N
5-[[4-[2-(5-ethylpyridin-2-yl)ethoxy]phenyl]methyl]-1,3-thiazolidine-2,4-dione	4829	CCC1=CN=C(C=C1)CCOC2=CC=C(C=C2)CC3C(=O)NC(=O)S3	HYAFETHFCAUJAY-UHFFFAOYSA-N
(2E,4E)-5-(1,3-benzodioxol-5-yl)-1-piperidin-1-ylpenta-2,4-dien-1-one	638024	C1CCN(CC1)C(=O)/C=C/C=C/C2=CC3=C(C=C2)OCO3	MXXWOMGUGJBKIW-YPCIICBESA-N
[2-(dimethylamino)-5,6-dimethylpyrimidin-4-yl] N,N-dimethylcarbamate	31645	CC1=C(N=C(N=C1OC(=O)N(C)C)N(C)C)C	YFGYUFNIOHWBOB-UHFFFAOYSA-N
N-butan-2-yl-1-(2-chlorophenyl)-N-methylisoquinoline-3-carboxamide	1345	CCC(C)N(C)C(=O)C1=CC2=CC=CC=C2C(=N1)C3=CC=CC=C3Cl	RAVIZVQZGXBOQO-UHFFFAOYSA-N
2-(cyclohexanecarbonyl)-3,6,7,11b-tetrahydro-1H-pyrazino[2,1-a]isoquinolin-4-one	4891	C1CCC(CC1)C(=O)N2CC3C4=CC=CC=C4CCN3C(=O)C2	FSVJFNAIGNNGKK-UHFFFAOYSA-N
(8S,9S,10R,13S,14S,17R)-17-hydroxy-17-(2-hydroxyacetyl)-10,13-dimethyl-6,7,8,9,12,14,15,16-octahydrocyclopenta[a]phenanthrene-3,11-dione	5865	C[C@]12CC(=O)[C@H]3[C@H]([C@@H]1CC[C@@]2(C(=O)CO)O)CCC4=CC(=O)C=C[C@]34C	XOFYZVNMUHMLCC-ZPOLXVRWSA-N
4-(dipropylsulfamoyl)benzoic acid	4911	CCCN(CCC)S(=O)(=O)C1=CC=C(C=C1)C(=O)O	DBABZHXKTCFAPX-UHFFFAOYSA-N
(8S,9S,10R,13S,14S,17S)-17-acetyl-10,13-dimethyl-1,2,6,7,8,9,11,12,14,15,16,17-dodecahydrocyclopenta[a]phenanthren-3-one	5994	CC(=O)[C@H]1CC[C@@H]2[C@@]1(CC[C@H]3[C@H]2CCC4=CC(=O)CC[C@]34C)C	RJKFOVLPORLFTN-LEKSSAKUSA-N
propyl N-[3-(dimethylamino)propyl]carbamate	32490	CCCOC(=O)NCCCN(C)C	WZZLDXDUQPOXNW-UHFFFAOYSA-N
6-chloro-2-N,4-N-di(propan-2-yl)-1,3,5-triazine-2,4-diamine	4937	CC(C)NC1=NC(=NC(=N1)Cl)NC(C)C	WJNRPILHGGKWCK-UHFFFAOYSA-N
propan-2-yl (E)-3-[ethylamino(methoxy)phosphinothioyl]oxybut-2-enoate	5372405	CCNP(=S)(OC)O/C(=C/C(=O)OC(C)C)/C	BZNDWPRGXNILMS-VQHVLOKHSA-N
propyl 3,4,5-trihydroxybenzoate	4947	CCCOC(=O)C1=CC(=C(C(=C1)O)O)O	ZTHYODDOHIVTJV-UHFFFAOYSA-N
6-propyl-2-sulfanylidene-1H-pyrimidin-4-one	657298	CCCC1=CC(=O)NC(=S)N1	KNAHARQHSZJURB-UHFFFAOYSA-N
6-methyl-4-[(E)-pyridin-3-ylmethylideneamino]-2,5-dihydro-1,2,4-triazin-3-one	9576037	CC1=NNC(=O)N(C1)/N=C/C2=CN=CC=C2	QHMTXANCGGJZRX-WUXMJOGZSA-N
4,6-dimethyl-N-phenylpyrimidin-2-amine	91650	CC1=CC(=NC(=N1)NC2=CC=CC=C2)C	ZLIBICFPKPWGIZ-UHFFFAOYSA-N
(Z,12R)-12-hydroxyoctadec-9-enoic acid	643684	CCCCCC[C@H](C/C=C\\CCCCCCCC(=O)O)O	WBHHMMIMDMUBKC-QJWNTBNXSA-N
decanedioic acid	5192	C(CCCCC(=O)O)CCCC(=O)O	CXMXRPHRNRROMY-UHFFFAOYSA-N
(2R)-N-methyl-1-phenyl-N-prop-2-ynylpropan-2-amine	26757	C[C@H](CC1=CC=CC=C1)N(C)CC#C	MEZLKOACVSPNER-GFCCVEGCSA-N
2-N,4-N-diethyl-6-methylsulfanyl-1,3,5-triazine-2,4-diamine	13905	CCNC1=NC(=NC(=N1)SC)NCC	MGLWZSOBALDPEK-UHFFFAOYSA-N
2-hydroxy-5-[[4-(pyridin-2-ylsulfamoyl)phenyl]diazenyl]benzoic acid	5339	C1=CC=NC(=C1)NS(=O)(=O)C2=CC=C(C=C2)N=NC3=CC(=C(C=C3)O)C(=O)O	NCEXYHBECQHGNR-UHFFFAOYSA-N
5-benzoyl-4-hydroxy-2-methoxybenzenesulfonic acid	19988	COC1=C(C=C(C(=C1)O)C(=O)C2=CC=CC=C2)S(=O)(=O)O	CXVGEDCSTKKODG-UHFFFAOYSA-N
1-(4-chlorophenyl)-4,4-dimethyl-3-(1,2,4-triazol-1-ylmethyl)pentan-3-ol	86102	CC(C)(C)C(CCC1=CC=C(C=C1)Cl)(CN2C=NC=N2)O	PXMNMQRDXWABCY-UHFFFAOYSA-N
2-N-tert-butyl-6-chloro-4-N-ethyl-1,3,5-triazine-2,4-diamine	22206	CCNC1=NC(=NC(=N1)Cl)NC(C)(C)C	FZXISNSWEXTPMF-UHFFFAOYSA-N
[(8R,9S,10R,13S,14S,17S)-10,13-dimethyl-3-oxo-1,2,6,7,8,9,11,12,14,15,16,17-dodecahydrocyclopenta[a]phenanthren-17-yl] propanoate	5995	CCC(=O)O[C@H]1CC[C@@H]2[C@@]1(CC[C@H]3[C@H]2CCC4=CC(=O)CC[C@]34C)C	PDMMFKSKQVNJMI-BLQWBTBKSA-N
1,3-dimethyl-7H-purine-2,6-dione	2153	CN1C2=C(C(=O)N(C1=O)C)NC=N2	ZFXYFBGIUFBOJW-UHFFFAOYSA-N
4-(1H-benzimidazol-2-yl)-1,3-thiazole	5430	C1=CC=C2C(=C1)NC(=N2)C3=CSC=N3	WJCNZQLZVWNLKY-UHFFFAOYSA-N
ethyl N-[[2-(ethoxycarbonylcarbamothioylamino)phenyl]carbamothioyl]carbamate	3032792	CCOC(=O)NC(=S)NC1=CC=CC=C1NC(=S)NC(=O)OCC	YFNCATAIYKQPOO-UHFFFAOYSA-N
1-butyl-3-(4-methylphenyl)sulfonylurea	5505	CCCCNC(=O)NS(=O)(=O)C1=CC=C(C=C1)C	JLRGJRBPOGGCBT-UHFFFAOYSA-N
[(1R,2S,6S,9R)-4,4,11,11-tetramethyl-3,5,7,10,12-pentaoxatricyclo[7.3.0.02,6]dodecan-6-yl]methyl sulfamate	5284627	CC1(O[C@@H]2CO[C@@]3([C@H]([C@@H]2O1)OC(O3)(C)C)COS(=O)(=O)N)C	KJADKKWYZYXHBB-XBWDGYHZSA-N
2-[3-[4-(3-chlorophenyl)piperazin-1-yl]propyl]-[1,2,4]triazolo[4,3-a]pyridin-3-one	5533	C1CN(CCN1CCCN2C(=O)N3C=CC=CC3=N2)C4=CC(=CC=C4)Cl	PHLBKPHSAVXXEF-UHFFFAOYSA-N
2,4,6-tris(prop-2-enoxy)-1,3,5-triazine	7555	C=CCOC1=NC(=NC(=N1)OCC=C)OCC=C	BJELTSYBAHKXRW-UHFFFAOYSA-N
tridecanedioic acid	10458	C(CCCCCC(=O)O)CCCCCC(=O)O	DXNCZXXFRKPEPY-UHFFFAOYSA-N
(1S,2R,6R,8S,11S,12S,15S,16S)-5,15-dihydroxy-2,16-dimethyl-7-oxapentacyclo[9.7.0.02,8.06,8.012,16]octadec-4-ene-4-carbonitrile	656583	C[C@]12CC[C@H]3[C@H]([C@@H]1CC[C@@H]2O)CC[C@]45[C@@]3(CC(=C([C@H]4O5)O)C#N)C	KVJXBPDAXMEYOA-CXANFOAXSA-N
ethyl 4-[cyclopropyl(hydroxy)methylidene]-3,5-dioxocyclohexane-1-carboxylate	92421	CCOC(=O)C1CC(=O)C(=C(C2CC2)O)C(=O)C1	RVKCCVTVZORVGD-UHFFFAOYSA-N
triphenyl phosphate	8289	C1=CC=C(C=C1)OP(=O)(OC2=CC=CC=C2)OC3=CC=CC=C3	XZZNDPSIHUTMOC-UHFFFAOYSA-N
diphenylphosphorylbenzene	13097	C1=CC=C(C=C1)P(=O)(C2=CC=CC=C2)C3=CC=CC=C3	FIQMHBFVRAXMOP-UHFFFAOYSA-N
tris(2-butoxyethyl) phosphate	6540	CCCCOCCOP(=O)(OCCOCCCC)OCCOCCCC	WTLBZVNBAKMVDP-UHFFFAOYSA-N
undecanedioic acid	15816	C(CCCCC(=O)O)CCCCC(=O)O	LWBHHRRTOZQPDM-UHFFFAOYSA-N
1-[2-(dimethylamino)-1-(4-methoxyphenyl)ethyl]cyclohexan-1-ol	5656	CN(C)CC(C1=CC=C(C=C1)OC)C2(CCCCC2)O	PNVNVHUZROJLTJ-UHFFFAOYSA-N
(4S,12E)-16,18-dihydroxy-4-methyl-3-oxabicyclo[12.4.0]octadeca-1(14),12,15,17-tetraene-2,8-dione	5281576	C[C@H]1CCCC(=O)CCC/C=C/C2=C(C(=CC(=C2)O)O)C(=O)O1	MBMQEIFVQACCCH-QBODLPLBSA-N

## Sheet: Table S3
Suspect_Name	Suspect_SMILES	Suspect_estIDLevel	Suspect_InChIKey	Parent_Name	Parent_SMILES	Dataset	Parent_identified
Triethanolamine-TP1	C(CO)NCCO	3a	ZBCBWPMODOFKDW-UHFFFAOYSA-N	Triethanolamine	C(CO)N(CCO)CCO	ShinyTPs	FALSE
PREDNISONE-TP1	C[C@]12C[C@@H]([C@H]3[C@H]([C@@H]1CC[C@@]2(C(=O)CO)O)CCC4=CC(=O)C=C[C@]34C)O	3a	OIGNJSKKLXVSLS-VWUMJDOOSA-N	PREDNISONE	C[C@]12CC(=O)[C@H]3[C@H]([C@@H]1CC[C@@]2(C(=O)CO)O)CCC4=CC(=O)C=C[C@]34C	ShinyTPs & PubChem	FALSE
Androstenedione-TP1	C[C@]12CC[C@H]3[C@H]([C@@H]1CC[C@@H]2O)CCC4=CC(=O)CC[C@]34C	3a	MUMGGOZAMZWBJJ-DYKIIFRCSA-N	Androstenedione	C[C@]12CCC(=O)C=C1CC[C@@H]3[C@@H]2CC[C@]4([C@H]3CCC4=O)C	ShinyTPs	TRUE
Hydrocortisone-TP1	C[C@]12CCC(=O)C=C1CC[C@@H]3[C@@H]2C(=O)C[C@]4([C@H]3CC[C@@]4(C(=O)CO)O)C	3a	MFYSYFVPBJMHGN-ZPOLXVRWSA-N	Hydrocortisone	C[C@]12CCC(=O)C=C1CC[C@@H]3[C@@H]2[C@H](C[C@]4([C@H]3CC[C@@]4(C(=O)CO)O)C)O	ShinyTPs & PubChem	TRUE
testosterone-TP9	C[C@]12CCC(=O)C=C1CC[C@@H]3[C@@H]2CC[C@]4([C@H]3CCC4=O)C	3a	AEMFNILZOJDQLW-QAGGRKNESA-N	testosterone	C[C@]12CC[C@H]3[C@H]([C@@H]1CC[C@@H]2O)CCC4=CC(=O)CC[C@]34C	PubChem	TRUE
Dehydroepiandrosterone-TP1	C[C@]12CCC(=O)C=C1CC[C@@H]3[C@@H]2CC[C@]4([C@H]3CCC4=O)C	3a	AEMFNILZOJDQLW-QAGGRKNESA-N	Dehydroepiandrosterone	C[C@]12CC[C@H]3[C@H]([C@@H]1CCC2=O)CC=C4[C@@]3(CC[C@@H](C4)O)C	ShinyTPs	TRUE
Venlafaxine-TP5	C[N+](C)(CC(C1=CC=C(C=C1)OC)C2(CCCCC2)O)[O-]	2a	LASJEFFANGIOGZ-UHFFFAOYSA-N	Venlafaxine	CN(C)CC(C1=CC=C(C=C1)OC)C2(CCCCC2)O	PubChem	TRUE
galantamine-TP2	C[N+]1(CC[C@@]23C=C[C@@H](C[C@@H]2OC4=C(C=CC(=C34)C1)OC)O)[O-]	3c	LROQBKNDGTWXET-FVWDGWMTSA-N	galantamine	CN1CC[C@@]23C=C[C@@H](C[C@@H]2OC4=C(C=CC(=C34)C1)OC)O	PubChem	FALSE
Mirtazapine-TP3	C[N+]1(CCN2C(C1)C3=CC=CC=C3CC4=C2N=CC=C4)[O-]	3c	GAFCUVMEBFTFQJ-UHFFFAOYSA-N	Mirtazapine	CN1CCN2C(C1)C3=CC=CC=C3CC4=C2N=CC=C4	PubChem	TRUE
Dihydrogenistein-TP1	C=C(C1=CC=C(C=C1)O)C(=O)C2=C(C=C(C=C2O)O)O	3c	YQJWBMJVIIHDFM-UHFFFAOYSA-N	Dihydrogenistein	C1C(C(=O)C2=C(C=C(C=C2O1)O)O)C3=CC=C(C=C3)O	PubChem	TRUE
Diclofenac-TP4	C1=CC(=C(C(=C1)Cl)NC2=C(C=C(C=C2)O)CC(=O)O)Cl	3a	VNQURRWYKFZKJZ-UHFFFAOYSA-N	Diclofenac	C1=CC=C(C(=C1)CC(=O)O)NC2=C(C=CC=C2Cl)Cl	ShinyTPs & PubChem	TRUE
diclofenac-TP2	C1=CC(=C(C(=C1)Cl)NC2=C(C=C(C=C2)O)CC(=O)O)Cl	3a	VNQURRWYKFZKJZ-UHFFFAOYSA-N	diclofenac	C1=CC=C(C(=C1)CC(=O)O)NC2=C(C=CC=C2Cl)Cl	ShinyTPs & PubChem	TRUE
astemizole-TP2	C1=CC(=CC=C1CC=O)O	3c	IPRPPFIAVHPVJH-UHFFFAOYSA-N	astemizole	COC1=CC=C(C=C1)CCN2CCC(CC2)NC3=NC4=CC=CC=C4N3CC5=CC=C(C=C5)F	PubChem	FALSE
4-Aminoazobenzene-TP3	C1=CC(=CC=C1N)N	2a	CBCKQZAAMUWICA-UHFFFAOYSA-N	4-Aminoazobenzene	C1=CC=C(C=C1)N=NC2=CC=C(C=C2)N	ShinyTPs	FALSE
Coumarin-TP8	C1=CC(=CC2=C1C=CC(=O)O2)O	3c	ORHBXUUXSCNDEV-UHFFFAOYSA-N	Coumarin	C1=CC=C2C(=C1)C=CC(=O)O2	ShinyTPs & PubChem	FALSE
7-methoxycoumarin-TP2	C1=CC(=CC2=C1C=CC(=O)O2)O	3c	ORHBXUUXSCNDEV-UHFFFAOYSA-N	7-methoxycoumarin	COC1=CC2=C(C=C1)C=CC(=O)O2	PubChem	FALSE
7-ethoxycoumarin-TP2	C1=CC(=CC2=C1C=CC(=O)O2)O	3c	ORHBXUUXSCNDEV-UHFFFAOYSA-N	7-ethoxycoumarin	CCOC1=CC2=C(C=C1)C=CC(=O)O2	PubChem	FALSE
Diclofenac-TP2	C1=CC=C(C(=C1)CC(=O)O)NC2=C(C=C(C=C2Cl)O)Cl	3a	KGVXVPRLBMWZLG-UHFFFAOYSA-N	Diclofenac	C1=CC=C(C(=C1)CC(=O)O)NC2=C(C=CC=C2Cl)Cl	ShinyTPs & PubChem	TRUE
Diclofenac-TP1	C1=CC=C(C(=C1)CC(=O)O)NC2=C(C=CC(=C2Cl)O)Cl	3c	HYPJZSYXUWYJDG-UHFFFAOYSA-N	Diclofenac	C1=CC=C(C(=C1)CC(=O)O)NC2=C(C=CC=C2Cl)Cl	ShinyTPs & PubChem	TRUE
aceclofenac-TP1	C1=CC=C(C(=C1)CC(=O)O)NC2=C(C=CC=C2Cl)Cl	2a	DCOPUUMXTXDBNB-UHFFFAOYSA-N	aceclofenac	C1=CC=C(C(=C1)CC(=O)OCC(=O)O)NC2=C(C=CC=C2Cl)Cl	PubChem	FALSE
Coumarin-TP2	C1=CC=C(C(=C1)CC=O)O	3c	RFBOLEJBSGUBPZ-UHFFFAOYSA-N	Coumarin	C1=CC=C2C(=C1)C=CC(=O)O2	ShinyTPs	FALSE
cinnarizine-TP4	C1=CC=C(C=C1)C(=O)C2=CC=CC=C2	3c	RWCCWEUUXYIKHB-UHFFFAOYSA-N	cinnarizine	C1CN(CCN1C/C=C/C2=CC=CC=C2)C(C3=CC=CC=C3)C4=CC=CC=C4	PubChem	FALSE
PHENYTOIN-TP6	C1=CC=C(C=C1)C(C2=CC=CC=C2)(C(=O)O)NC(=O)N	3c	UESCARMREGSPTP-UHFFFAOYSA-N	PHENYTOIN	C1=CC=C(C=C1)C2(C(=O)NC(=O)N2)C3=CC=CC=C3	PubChem	FALSE
Phenethylamine-TP3	C1=CC=C(C=C1)CC(=O)O	3c	WLJVXDMOQOGPHL-UHFFFAOYSA-N	Phenethylamine	C1=CC=C(C=C1)CCN	ShinyTPs & PubChem	TRUE
PHENELZINE-TP3	C1=CC=C(C=C1)CC(=O)O	3c	WLJVXDMOQOGPHL-UHFFFAOYSA-N	PHENELZINE	C1=CC=C(C=C1)CCNN	PubChem	FALSE
4-hydroxyphenylacetic acid-TP1	C1=CC=C(C=C1)CC(=O)O	3c	WLJVXDMOQOGPHL-UHFFFAOYSA-N	4-hydroxyphenylacetic acid	C1=CC(=CC=C1CC(=O)O)O	PubChem	FALSE
3-hydroxyphenylacetic acid-TP1	C1=CC=C(C=C1)CC(=O)O	3c	WLJVXDMOQOGPHL-UHFFFAOYSA-N	3-hydroxyphenylacetic acid	C1=CC(=CC(=C1)O)CC(=O)O	PubChem	FALSE
Selegiline-TP1	C1=CC=C(C=C1)CCN	3a	BHHGXPLMPWCGHP-UHFFFAOYSA-N	Selegiline	C[C@H](CC1=CC=CC=C1)N(C)CC#C	ShinyTPs	FALSE
Phenylalanine-TP1	C1=CC=C(C=C1)CCN	3a	BHHGXPLMPWCGHP-UHFFFAOYSA-N	Phenylalanine	C1=CC=C(C=C1)C[C@@H](C(=O)O)N	ShinyTPs	FALSE
PHENETHYL ISOCYANATE-TP2	C1=CC=C(C=C1)CCN	3a	BHHGXPLMPWCGHP-UHFFFAOYSA-N	PHENETHYL ISOCYANATE	C1=CC=C(C=C1)CCN=C=O	PubChem	FALSE
Phenelzine-TP1	C1=CC=C(C=C1)CCN	3a	BHHGXPLMPWCGHP-UHFFFAOYSA-N	Phenelzine	C1=CC=C(C=C1)CCNN	ShinyTPs	FALSE
DL-Phenylalanine-TP1	C1=CC=C(C=C1)CCN	3a	BHHGXPLMPWCGHP-UHFFFAOYSA-N	DL-Phenylalanine	C1=CC=C(C=C1)CC(C(=O)O)N	PubChem	FALSE
Desmethylselegiline-TP1	C1=CC=C(C=C1)CCN	3a	BHHGXPLMPWCGHP-UHFFFAOYSA-N	Desmethylselegiline	CC(CC1=CC=CC=C1)NCC#C	PubChem	FALSE
Sudan I-TP6	C1=CC=C(C=C1)N	3a	PAYRUJLWNCNPSJ-UHFFFAOYSA-N	Sudan I	C1=CC=C(C=C1)N=NC2=C(C=CC3=CC=CC=C32)O	ShinyTPs	FALSE
Orange G-TP3	C1=CC=C(C=C1)N	3a	PAYRUJLWNCNPSJ-UHFFFAOYSA-N	Orange G	C1=CC=C(C=C1)N=NC2=C(C=CC3=CC(=CC(=C32)S(=O)(=O)O)S(=O)(=O)O)O	ShinyTPs	FALSE
N-Methylaniline-TP2	C1=CC=C(C=C1)N	3a	PAYRUJLWNCNPSJ-UHFFFAOYSA-N	N-Methylaniline	CNC1=CC=CC=C1	ShinyTPs	TRUE
N,N-Dimethylaniline-TP6	C1=CC=C(C=C1)N	3a	PAYRUJLWNCNPSJ-UHFFFAOYSA-N	N,N-Dimethylaniline	CN(C)C1=CC=CC=C1	ShinyTPs	FALSE
Azobenzene-TP5	C1=CC=C(C=C1)N	3a	PAYRUJLWNCNPSJ-UHFFFAOYSA-N	Azobenzene	C1=CC=C(C=C1)N=NC2=CC=CC=C2	ShinyTPs	FALSE
ESLICARBAZEPINE-TP3	C1=CC=C2C(=C1)[C@@H]([C@@H](C3=CC=CC=C3N2C(=O)N)O)O	2a	PRGQOPPDPVELEG-OKILXGFUSA-N	ESLICARBAZEPINE	C1[C@@H](C2=CC=CC=C2N(C3=CC=CC=C31)C(=O)N)O	PubChem	FALSE
(R)-10-hydroxy-10,11-dihydro-5H-dibenzo[b,f]azepine-5-carboxamide-TP3	C1=CC=C2C(=C1)[C@@H]([C@@H](C3=CC=CC=C3N2C(=O)N)O)O	2a	PRGQOPPDPVELEG-OKILXGFUSA-N	(R)-10-hydroxy-10,11-dihydro-5H-dibenzo[b,f]azepine-5-carboxamide		PubChem	FALSE
Carbamazepine-TP1	C1=CC=C2C(=C1)[C@@H]([C@H](C3=CC=CC=C3N2C(=O)N)O)O	2a	PRGQOPPDPVELEG-KBPBESRZSA-N	Carbamazepine	C1=CC=C2C(=C1)C=CC3=CC=CC=C3N2C(=O)N	PubChem	TRUE
ESLICARBAZEPINE-TP1	C1=CC=C2C(=C1)[C@H]([C@@H](C3=CC=CC=C3N2C(=O)N)O)O	2a	PRGQOPPDPVELEG-ZIAGYGMSSA-N	ESLICARBAZEPINE	C1[C@@H](C2=CC=CC=C2N(C3=CC=CC=C31)C(=O)N)O	PubChem	FALSE
(R)-10-hydroxy-10,11-dihydro-5H-dibenzo[b,f]azepine-5-carboxamide-TP1	C1=CC=C2C(=C1)[C@H]([C@@H](C3=CC=CC=C3N2C(=O)N)O)O	2a	PRGQOPPDPVELEG-ZIAGYGMSSA-N	(R)-10-hydroxy-10,11-dihydro-5H-dibenzo[b,f]azepine-5-carboxamide		PubChem	FALSE
Coumarin-TP4	C1=CC=C2C(=C1)C=C(C(=O)O2)O	3c	MJKVTPMWOKAVMS-UHFFFAOYSA-N	Coumarin	C1=CC=C2C(=C1)C=CC(=O)O2	ShinyTPs & PubChem	FALSE
Tryptophan-TP1	C1=CC=C2C(=C1)C=CN2	2a	SIKJAQJRHWYJAI-UHFFFAOYSA-N	Tryptophan	C1=CC=C2C(=C1)C(=CN2)C[C@@H](C(=O)O)N	PubChem	FALSE
Coumarin-TP1	C1=CC=C2C(=C1)C3C(O3)C(=O)O2	3c	YGDJSRSAEUNWRE-UHFFFAOYSA-N	Coumarin	C1=CC=C2C(=C1)C=CC(=O)O2	ShinyTPs & PubChem	FALSE
Thiabendazole-TP2	C1=CC=C2C(=C1)NC=N2	2a	HYZJCKYKOHLVJF-UHFFFAOYSA-N	Thiabendazole	C1=CC=C2C(=C1)NC(=N2)C3=CSC=N3	ShinyTPs & PubChem	FALSE
Sulfasalazine-TP2	C1=CC=NC(=C1)NS(=O)(=O)C2=CC=C(C=C2)N	2a	GECHUMIMRBOMGK-UHFFFAOYSA-N	Sulfasalazine	C1=CC=NC(=C1)NS(=O)(=O)C2=CC=C(C=C2)N=NC3=CC(=C(C=C3)O)C(=O)O	ShinyTPs	FALSE
Quinoline-TP4	C1=CC2=C(C(=C1)O)OC(=O)C=C2	3c	DPTUTXWBBUARQB-UHFFFAOYSA-N	Quinoline	C1=CC=C2C(=C1)C=CC=N2	ShinyTPs	FALSE
Coumarin-TP5	C1=CC2=C(C(=C1)O)OC(=O)C=C2	3c	DPTUTXWBBUARQB-UHFFFAOYSA-N	Coumarin	C1=CC=C2C(=C1)C=CC(=O)O2	ShinyTPs	FALSE
1H-Benzotriazole-5-carboxylic acid-TP1	C1=CC2=NNN=C2C=C1	2a	QRUDEWIWKLJBPS-UHFFFAOYSA-N	1H-Benzotriazole-5-carboxylic acid	C1=CC2=NNN=C2C=C1C(=O)O	PubChem	FALSE
Genistein-TP3	C1C(C(=O)C2=C(C=C(C=C2O1)O)O)C3=CC=C(C=C3)O	3c	UQGVUYNHDKMLSE-UHFFFAOYSA-N	Genistein	C1=CC(=CC=C1C2=COC3=CC(=CC(=C3C2=O)O)O)O	PubChem	FALSE
Hydroxyzine-TP1	C1CN(CCN1CCOCC(=O)O)C(C2=CC=CC=C2)C3=CC=C(C=C3)Cl	2a	ZKLPARSLTMPFCP-UHFFFAOYSA-N	Hydroxyzine	C1CN(CCN1CCOCCO)C(C2=CC=CC=C2)C3=CC=C(C=C3)Cl	ShinyTPs	FALSE
2'-methoxyacetophenone-TP1	CC(=O)C1=CC=CC=C1O	3c	JECYUBVRTQDVAT-UHFFFAOYSA-N	2'-methoxyacetophenone	CC(=O)C1=CC=CC=C1OC	PubChem	FALSE
Terbutryn-TP3	CC(C)(C)NC1=NC(=NC(=N1)N)SC	3a	MWWBDLRPMWTLRX-UHFFFAOYSA-N	Terbutryn	CCNC1=NC(=NC(=N1)SC)NC(C)(C)C	ShinyTPs & PubChem	TRUE
Irgarol-TP1	CC(C)(C)NC1=NC(=NC(=N1)N)SC	3a	MWWBDLRPMWTLRX-UHFFFAOYSA-N	Irgarol	CC(C)(C)NC1=NC(=NC(=N1)NC2CC2)SC	PubChem	FALSE
Terbutylazine-TP8	CC(C)(C)NC1=NC(=O)NC(=N1)N	2a	NUISVCFZNCYUIM-UHFFFAOYSA-N	Terbutylazine	CCNC1=NC(=NC(=N1)Cl)NC(C)(C)C	PubChem	TRUE
Terbutylazine-desethyl-TP1	CC(C)(C)NC1=NC(=O)NC(=N1)N	2a	NUISVCFZNCYUIM-UHFFFAOYSA-N	Terbutylazine-desethyl	CC(C)(C)NC1=NC(=NC(=N1)N)Cl	PubChem	FALSE
Terbutylazine-2-hydroxy-TP1	CC(C)(C)NC1=NC(=O)NC(=N1)N	2a	NUISVCFZNCYUIM-UHFFFAOYSA-N	Terbutylazine-2-hydroxy	CCNC1=NC(=O)NC(=N1)NC(C)(C)C	PubChem	TRUE
Terbutryn-TP7	CC(C)(C)NC1=NC(=O)NC(=N1)N	2a	NUISVCFZNCYUIM-UHFFFAOYSA-N	Terbutryn	CCNC1=NC(=NC(=N1)SC)NC(C)(C)C	ShinyTPs	TRUE
terbuthylazine-TP3	CC(C)(C)NC1=NC(=O)NC(=N1)N	2a	NUISVCFZNCYUIM-UHFFFAOYSA-N	terbuthylazine	CCNC1=NC(=NC(=N1)Cl)NC(C)(C)C	PubChem	TRUE
Propazine-TP1	CC(C)NC1=NC(=NC(=O)N1)NC(C)C	3c	RUOTUMSRCIMLJK-UHFFFAOYSA-N	Propazine	CC(C)NC1=NC(=NC(=N1)Cl)NC(C)C	ShinyTPs	FALSE
Prometryn-TP1	CC(C)NC1=NC(=NC(=O)N1)NC(C)C	3c	RUOTUMSRCIMLJK-UHFFFAOYSA-N	Prometryn	CC(C)NC1=NC(=NC(=N1)SC)NC(C)C	ShinyTPs & PubChem	TRUE
Prometon-TP1	CC(C)NC1=NC(=NC(=O)N1)NC(C)C	3c	RUOTUMSRCIMLJK-UHFFFAOYSA-N	Prometon	CC(C)NC1=NC(=NC(=N1)OC)NC(C)C	PubChem	FALSE
Metoprolol-TP2	CC(C)NCC(COC1=CC=C(C=C1)CC(=O)O)O	3a	PUQIRTNPJRFRCZ-UHFFFAOYSA-N	Metoprolol	CC(C)NCC(COC1=CC=C(C=C1)CCOC)O	PubChem	TRUE
Atenolol-TP1	CC(C)NCC(COC1=CC=C(C=C1)CC(=O)O)O	3a	PUQIRTNPJRFRCZ-UHFFFAOYSA-N	Atenolol	CC(C)NCC(COC1=CC=C(C=C1)CC(=O)N)O	PubChem	TRUE
Lidocaine-TP2	CC1=C(C(=CC=C1)C)N	3a	UFFBMTHBGFGIHF-UHFFFAOYSA-N	Lidocaine	CCN(CC)CC(=O)NC1=C(C=CC=C1C)C	ShinyTPs	TRUE
Lidamidine hydrochloride-TP1	CC1=C(C(=CC=C1)C)N	3a	UFFBMTHBGFGIHF-UHFFFAOYSA-N	Lidamidine hydrochloride	CC1=C(C(=CC=C1)C)NC(=O)NC(=NC)N.Cl	ShinyTPs	FALSE
Etidocaine-TP1	CC1=C(C(=CC=C1)C)N	3a	UFFBMTHBGFGIHF-UHFFFAOYSA-N	Etidocaine	CCCN(CC)C(CC)C(=O)NC1=C(C=CC=C1C)C	ShinyTPs	FALSE
Ponceau 3R-TP2	CC1=CC(=C(C=C1)C)N	3c	VOWZNBNDMFLQGM-UHFFFAOYSA-N	Ponceau 3R	CC1=CC(=C(C=C1C)N=NC2=C3C=CC(=CC3=CC(=C2O)S(=O)(=O)[O-])S(=O)(=O)[O-])C.[Na+].[Na+]	ShinyTPs	FALSE
Ponceau 3R free acid-TP1	CC1=CC(=C(C=C1)C)N	3c	VOWZNBNDMFLQGM-UHFFFAOYSA-N	Ponceau 3R free acid	CC1=CC(=C(C=C1C)N=NC2=C3C=CC(=CC3=CC(=C2O)S(=O)(=O)O)S(=O)(=O)O)C	ShinyTPs	FALSE
Phenmedipham-TP4	CC1=CC(=CC=C1)N	3c	JJYPMNFTHPTTDI-UHFFFAOYSA-N	Phenmedipham	CC1=CC(=CC=C1)NC(=O)OC2=CC=CC(=C2)NC(=O)OC	PubChem	FALSE
phenmedipham-TP2	CC1=CC(=CC=C1)N	3c	JJYPMNFTHPTTDI-UHFFFAOYSA-N	phenmedipham	CC1=CC(=CC=C1)NC(=O)OC2=CC=CC(=C2)NC(=O)OC	PubChem	FALSE
N4-Acetylsulfamethoxazole-TP1	CC1=CC(=NO1)NS(=O)(=O)C2=CC=C(C=C2)N	2a	JLKIGFTWXXRPMT-UHFFFAOYSA-N	N4-Acetylsulfamethoxazole	CC1=CC(=NO1)NS(=O)(=O)C2=CC=C(C=C2)NC(=O)C	PubChem	TRUE
Sulfamethoxazole-TP1	CC1=CC(=NO1)NS(=O)(=O)C2=CC=C(C=C2)NC(=O)C	2a	GXPIUNZCALHVBA-UHFFFAOYSA-N	Sulfamethoxazole	CC1=CC(=NO1)NS(=O)(=O)C2=CC=C(C=C2)N	ShinyTPs & PubChem	TRUE
Prilocaine-TP1	CC1=CC=CC=C1N	3a	RNVCVTLRINQCPJ-UHFFFAOYSA-N	Prilocaine	CCCNC(C)C(=O)NC1=CC=CC=C1C	ShinyTPs	FALSE
o-Aminoazotoluene-TP2	CC1=CC=CC=C1N	3a	RNVCVTLRINQCPJ-UHFFFAOYSA-N	o-Aminoazotoluene	CC1=CC=CC=C1N=NC2=CC(=C(C=C2)N)C	ShinyTPs	FALSE
pimobendan-TP1	CC1CC(=O)NN=C1C2=CC3=C(C=C2)N=C(N3)C4=CC=C(C=C4)O	3c	QOAXSEARPHDXFC-UHFFFAOYSA-N	pimobendan	CC1CC(=O)NN=C1C2=CC3=C(C=C2)N=C(N3)C4=CC=C(C=C4)OC	PubChem	FALSE
ETODOLAC-TP4	CCC1(C2=C(CCO1)C3=C(N2)C(=CC=C3)C(C)O)CC(=O)O	3c	IIJKSRXOHAISPV-UHFFFAOYSA-N	ETODOLAC	CCC1=C2C(=CC=C1)C3=C(N2)C(OCC3)(CC)CC(=O)O	PubChem	FALSE
ETODOLAC-TP3	CCC1=C(C=CC2=C1NC3=C2CCOC3(CC)CC(=O)O)O	3c	LOALFJPXZIHKNH-UHFFFAOYSA-N	ETODOLAC	CCC1=C2C(=CC=C1)C3=C(N2)C(OCC3)(CC)CC(=O)O	PubChem	FALSE
ETODOLAC-TP2	CCC1=C2C(=CC(=C1)O)C3=C(N2)C(OCC3)(CC)CC(=O)O	3c	GQHWDDBALZVXBU-UHFFFAOYSA-N	ETODOLAC	CCC1=C2C(=CC=C1)C3=C(N2)C(OCC3)(CC)CC(=O)O	PubChem	FALSE
(-)-etodolac-TP1	CCC1=C2C(=CC(=C1)O)C3=C(N2)C(OCC3)(CC)CC(=O)O	3c	GQHWDDBALZVXBU-UHFFFAOYSA-N	(-)-etodolac	CCC1=C2C(=CC=C1)C3=C(N2)[C@@](OCC3)(CC)CC(=O)O	PubChem	FALSE
Lidocaine-N-oxide-TP1	CCN(CC)CC(=O)NC1=C(C=CC=C1C)C	2a	NNJVILVZKWQKPM-UHFFFAOYSA-N	Lidocaine-N-oxide	CC[N+](CC)(CC(=O)NC1=C(C=CC=C1C)C)[O-]	PubChem	FALSE
Terbutylazine-TP2	CCNC1=NC(=O)NC(=N1)NC(C)(C)C	2a	OYTCZOJKXCTBHG-UHFFFAOYSA-N	Terbutylazine	CCNC1=NC(=NC(=N1)Cl)NC(C)(C)C	PubChem	TRUE
Terbutryn-TP9	CCNC1=NC(=O)NC(=N1)NC(C)(C)C	2a	OYTCZOJKXCTBHG-UHFFFAOYSA-N	Terbutryn	CCNC1=NC(=NC(=N1)SC)NC(C)(C)C	ShinyTPs & PubChem	TRUE
Terbumeton-TP1	CCNC1=NC(=O)NC(=N1)NC(C)(C)C	2a	OYTCZOJKXCTBHG-UHFFFAOYSA-N	Terbumeton	CCNC1=NC(=NC(=N1)OC)NC(C)(C)C	PubChem	FALSE
Candesartan cilexetil-TP1	CCOC1=NC2=CC=CC(=C2N1CC3=CC=C(C=C3)C4=CC=CC=C4C5=NNN=N5)C(=O)O	2a	HTQMVQVXFRQIKW-UHFFFAOYSA-N	Candesartan cilexetil	CCOC1=NC2=CC=CC(=C2N1CC3=CC=C(C=C3)C4=CC=CC=C4C5=NNN=N5)C(=O)OC(C)OC(=O)OC6CCCCC6	ShinyTPs	FALSE
Venlafaxine N-oxide-TP1	CN(C)CC(C1=CC=C(C=C1)OC)C2(CCCCC2)O	2a	PNVNVHUZROJLTJ-UHFFFAOYSA-N	Venlafaxine N-oxide	C[N+](C)(CC(C1=CC=C(C=C1)OC)C2(CCCCC2)O)[O-]	PubChem	TRUE
Theophylline-TP5	CN1C=NC2=C1C(=O)N(C(=O)N2C)C	2a	RYYVLZVUVIJVGH-UHFFFAOYSA-N	Theophylline	CN1C2=C(C(=O)N(C1=O)C)NC=N2	ShinyTPs	FALSE
Cocaine-TP1	CN1C2CCC1[C@H]([C@H](C2)OC(=O)C3=CC=CC=C3)C(=O)O	2a	GVGYEFKIHJTNQZ-CLRIEMFWSA-N	Cocaine	CN1[C@H]2CC[C@@H]1[C@H]([C@H](C2)OC(=O)C3=CC=CC=C3)C(=O)OC	PubChem	TRUE
Mirtazapine-TP4	CN1CCN2C(C1)C3=CC=CC=C3CC4=C2N=CC(=C4)O	2a	DAWYIZBOUQIVNX-UHFFFAOYSA-N	Mirtazapine	CN1CCN2C(C1)C3=CC=CC=C3CC4=C2N=CC=C4	PubChem	TRUE
Mirtazapine-TP1	CN1CCN2C(C1)C3=CC=CC=C3CC4=C2NC(=O)C=C4	3c	WKBHWUSDTGYZBT-UHFFFAOYSA-N	Mirtazapine	CN1CCN2C(C1)C3=CC=CC=C3CC4=C2N=CC=C4	PubChem	TRUE
N,N-Dimethylaniline-TP8	CNC1=CC=CC=C1	3a	AFBPFSWMIHJQDM-UHFFFAOYSA-N	N,N-Dimethylaniline	CN(C)C1=CC=CC=C1	PubChem	FALSE
Aniline-TP9	CNC1=CC=CC=C1	3a	AFBPFSWMIHJQDM-UHFFFAOYSA-N	Aniline	C1=CC=C(C=C1)N	ShinyTPs	TRUE
(-)-pseudococaine-TP1	COC(=O)[C@@H]1[C@@H]2CC[C@@H](N2)C[C@H]1OC(=O)C3=CC=CC=C3	3c	AYDBLCSLKNTEJL-XJFOESAGSA-N	(-)-pseudococaine	CN1[C@@H]2CC[C@H]1[C@H]([C@@H](C2)OC(=O)C3=CC=CC=C3)C(=O)OC	PubChem	TRUE
Bifenox-TP2	COC(=O)C1=C(C=CC(=C1)OC2=C(C=C(C=C2)Cl)Cl)N	3c	UJNYCLXVVRNMCE-UHFFFAOYSA-N	Bifenox	COC(=O)C1=C(C=CC(=C1)OC2=C(C=C(C=C2)Cl)Cl)[N+](=O)[O-]	PubChem	FALSE
thiophanate-TP1	COC(=O)NC1=NC2=CC=CC=C2N1	2a	TWFZGCMQGLPBSX-UHFFFAOYSA-N	thiophanate	CCOC(=O)NC(=S)NC1=CC=CC=C1NC(=S)NC(=O)OCC	PubChem	FALSE
Thiophanate-methyl-TP4	COC(=O)NC1=NC2=CC=CC=C2N1	2a	TWFZGCMQGLPBSX-UHFFFAOYSA-N	Thiophanate-methyl	COC(=O)NC(=S)NC1=CC=CC=C1NC(=S)NC(=O)OC	PubChem	FALSE
Benomyl-TP2	COC(=O)NC1=NC2=CC=CC=C2N1	2a	TWFZGCMQGLPBSX-UHFFFAOYSA-N	Benomyl	CCCCNC(=O)N1C2=CC=CC=C2N=C1NC(=O)OC	ShinyTPs & PubChem	FALSE
2,4-Dichlorophenoxyacetic acid-TP2	C(CC(=O)O)C(=O)O	2a	KDYFGRWQOYBRFD-UHFFFAOYSA-N	2,4-Dichlorophenoxyacetic acid	C1=CC(=C(C=C1Cl)Cl)OCC(=O)O	PubChem	FALSE
4-Chlorophenoxyacetic acid-TP5	C(CC(=O)O)C(=O)O	2a	KDYFGRWQOYBRFD-UHFFFAOYSA-N	4-Chlorophenoxyacetic acid	C1=CC(=CC=C1OCC(=O)O)Cl	PubChem	FALSE
Adenosine-TP4	C1=NC2=C(N1)C(=O)NC(=O)N2	3a	LRFVTYWOQMYALW-UHFFFAOYSA-N	Adenosine	C1=NC(=C2C(=N1)N(C=N2)[C@H]3[C@@H]([C@@H]([C@H](O3)CO)O)O)N	PubChem	TRUE
Allopurinol-TP3	C1=NNC2=C1C(=O)NC(=O)N2	3a	HXNFUBHNUDHIGC-UHFFFAOYSA-N	Allopurinol	C1=NNC2=C1C(=O)NC=N2	ShinyTPs & PubChem	FALSE
Aspirin-TP1	C1=CC=C(C(=C1)C(=O)O)O	3a	YGSDEFSMJLZEOE-UHFFFAOYSA-N	Aspirin	CC(=O)OC1=CC=CC=C1C(=O)O	PubChem	FALSE
Benzoic Acid-TP1	C1=CC(=CC(=C1)O)C(=O)O	3a	IJFXRHURBJZNAO-UHFFFAOYSA-N	Benzoic Acid	C1=CC=C(C=C1)C(=O)O	PubChem	FALSE
Benzoic acid-TP3	C1=CC(=CC(=C1)O)C(=O)O	3a	IJFXRHURBJZNAO-UHFFFAOYSA-N	Benzoic acid	C1=CC=C(C=C1)C(=O)O	PubChem	FALSE
CHRYSIN DIMETHYL ETHER-TP2	C1=CC=C(C=C1)C2=CC(=O)C3=C(C=C(C=C3O2)O)O	3c	RTIXKCRFFJGDFG-UHFFFAOYSA-N	CHRYSIN DIMETHYL ETHER	COC1=CC2=C(C(=C1)OC)C(=O)C=C(O2)C3=CC=CC=C3	PubChem	FALSE
Daidzein-TP1	C1C(C(=O)C2=C(O1)C=C(C=C2)O)C3=CC=C(C=C3)O	3c	JHYXBPPMXZIHKG-UHFFFAOYSA-N	Daidzein	C1=CC(=CC=C1C2=COC3=C(C2=O)C=CC(=C3)O)O	PubChem	FALSE
Dideoxyinosine-TP3	C1=NC2=C(N1)C(=O)NC(=O)N2	3a	LRFVTYWOQMYALW-UHFFFAOYSA-N	Dideoxyinosine	C1C[C@@H](O[C@@H]1CO)N2C=NC3=C2N=CNC3=O	PubChem	FALSE
Folpet-TP3	C1=CC=C2C(=C1)C(=O)NC2=O	3c	XKJCHHZQLQNZHY-UHFFFAOYSA-N	Folpet	C1=CC=C2C(=C1)C(=O)N(C2=O)SC(Cl)(Cl)Cl	PubChem	FALSE
formononetin-TP1	C1=CC(=CC=C1C2=COC3=C(C2=O)C=CC(=C3)O)O	3c	ZQSIJRDFPHDXIC-UHFFFAOYSA-N	formononetin	COC1=CC=C(C=C1)C2=COC3=C(C2=O)C=CC(=C3)O	PubChem	FALSE
Hydrochlorothiazide-TP2	C1=C(C(=CC(=C1Cl)S(=O)(=O)N)S(=O)(=O)N)N	3a	IHJCXVZDYSXXFT-UHFFFAOYSA-N	Hydrochlorothiazide	C1NC2=CC(=C(C=C2S(=O)(=O)N1)S(=O)(=O)N)Cl	PubChem	FALSE
Indole-TP8	C1=CC=C2C(=C1)C(=O)C(=O)N2	3c	JXDYKVIHCLTXOP-UHFFFAOYSA-N	Indole	C1=CC=C2C(=C1)C=CN2	PubChem	TRUE
Linuron-TP8	C(CC(=O)O)C(=O)O	2a	KDYFGRWQOYBRFD-UHFFFAOYSA-N	Linuron	CN(C(=O)NC1=CC(=C(C=C1)Cl)Cl)OC	PubChem	FALSE
Mecoprop-TP2	CC1=C(C=CC(=C1)Cl)O[C@H](C)C(=O)O	2a	WNTGYJSOUMFZEP-SSDOTTSWSA-N	Mecoprop	CC1=C(C=CC(=C1)Cl)OC(C)C(=O)O	PubChem	FALSE
N4-Acetylsulfamethoxazole-TP1	CC1=CC(=NO1)NS(=O)(=O)C2=CC=C(C=C2)N	2a	JLKIGFTWXXRPMT-UHFFFAOYSA-N	N4-Acetylsulfamethoxazole	CC1=CC(=NO1)NS(=O)(=O)C2=CC=C(C=C2)NC(=O)C	PubChem	TRUE
Sulcotrione-TP1	C(CC(=O)O)C(=O)O	2a	KDYFGRWQOYBRFD-UHFFFAOYSA-N	Sulcotrione	CS(=O)(=O)C1=CC(=C(C=C1)C(=O)C2C(=O)CCCC2=O)Cl	PubChem	TRUE
